# Supplementary material for: Achieving quantitative reproducibility in label-free multisite DIA experiments through multirun alignment
Source: Commun Biol. 2023 Oct 30;6:1101. doi: 10.1038/s42003-023-05437-2 (PMC10616189; doi:10.1038/s42003-023-05437-2)
Supplement: Supplementary file 3 — Supplemental Data [file 42003_2023_5437_MOESM3_ESM.xlsx]

## Sheet: Figure 1d
total	correct	incorrect	missed	uniquePep	totPep	Error(%)	pairAlign	multiAlign
5118	5062	50	6	30	413	1.09	None	None
5104	5083	17	4	11	405	0.41	global	Star
4995	4969	21	5	11	404	0.52	local	Star
5104	5085	14	5	9	405	0.37	hybrid	Star
5098	5072	22	4	13	405	0.51	global	MST
5022	4989	29	4	12	405	0.66	local	MST
5101	5081	16	4	10	405	0.39	hybrid	MST
5094	5074	15	5	9	405	0.39	global	Progressive
5045	5011	29	5	14	405	0.67	local	Progressive
5087	5068	14	5	9	405	0.37	hybrid	Progressive

## Sheet: Figure 1f
total	correct	incorrect	missed	uniquePep	totPep	FDR	Error(%)	pairAlign	multiAlign
4350	4326	24	0	11	375	0.0001	0.55	None	None
4782	4749	33	0	16	394	0.001	0.69	None	None
5042	4994	43	5	24	409	0.005	0.95	None	None
5133	5073	54	6	31	416	0.01	1.17	None	None
5225	5149	69	7	39	418	0.02	1.45	None	None
5272	5179	84	9	42	418	0.03	1.76	None	None
5318	5205	99	14	45	419	0.04	2.12	None	None
5358	5234	109	15	52	419	0.05	2.31	None	None
5393	5253	122	18	57	420	0.06	2.6	None	None
5421	5263	137	21	69	423	0.07	2.91	None	None
5458	5283	148	27	74	424	0.08	3.21	None	None
5481	5293	158	30	78	424	0.09	3.43	None	None
5514	5305	176	33	81	426	0.1	3.79	None	None
5771	5379	320	72	125	429	0.2	6.79	None	None
6619	5458	1010	151	238	437	1	17.54	None	None
4346	4333	13	0	6	374	0.0001	0.3	global	star1
4346	4335	11	0	5	374	0.0001	0.25	hybrid	star1
4779	4765	14	0	7	393	0.001	0.29	global	star1
4779	4767	12	0	6	393	0.001	0.25	hybrid	star1
5036	5019	13	4	10	408	0.005	0.34	global	star1
5036	5021	10	5	7	408	0.005	0.3	hybrid	star1
5123	5099	19	5	13	414	0.01	0.47	global	star1
5123	5101	16	6	11	414	0.01	0.43	hybrid	star1
5205	5173	27	5	16	416	0.02	0.61	global	star1
5204	5175	23	6	14	416	0.02	0.56	hybrid	star1
5241	5203	32	6	18	416	0.03	0.73	global	star1
5242	5205	30	7	17	416	0.03	0.71	hybrid	star1
5281	5232	38	11	19	417	0.04	0.93	global	star1
5282	5234	36	12	20	417	0.04	0.91	hybrid	star1
5315	5263	41	11	21	417	0.05	0.98	global	star1
5317	5265	40	12	20	417	0.05	0.98	hybrid	star1
5340	5284	42	14	24	418	0.06	1.05	global	star1
5342	5286	41	15	22	418	0.06	1.05	hybrid	star1
5364	5296	50	18	29	420	0.07	1.27	global	star1
5366	5298	49	19	30	420	0.07	1.27	hybrid	star1
5390	5317	53	20	32	421	0.08	1.35	global	star1
5393	5318	53	22	32	421	0.08	1.39	hybrid	star1
5411	5329	59	23	36	421	0.09	1.52	global	star1
5414	5330	59	25	32	421	0.09	1.55	hybrid	star1
5434	5340	68	26	35	422	0.1	1.73	global	star1
5437	5341	68	28	39	422	0.1	1.77	hybrid	star1
5590	5431	109	50	57	425	0.2	2.84	global	star1
5589	5430	108	51	56	425	0.2	2.84	hybrid	star1
5920	5539	284	97	115	430	1	6.44	global	star1
5920	5540	284	96	106	430	1	6.42	hybrid	star1
4730	4712	13	5	6	390	0.0001	0.38	global	star2
4730	4714	11	5	5	390	0.0001	0.34	hybrid	star2
5139	5116	15	8	7	406	0.001	0.45	global	star2
5139	5118	13	8	6	406	0.001	0.41	hybrid	star2
5396	5364	15	17	10	420	0.005	0.59	global	star2
5395	5365	12	18	8	420	0.005	0.56	hybrid	star2
5479	5440	21	18	15	425	0.01	0.71	global	star2
5478	5441	18	19	12	425	0.01	0.68	hybrid	star2
5571	5521	31	19	19	428	0.02	0.9	global	star2
5569	5522	27	20	16	428	0.02	0.84	hybrid	star2
5614	5554	39	21	26	428	0.03	1.07	global	star2
5614	5555	37	22	24	428	0.03	1.05	hybrid	star2
5652	5582	44	26	26	429	0.04	1.24	global	star2
5652	5583	42	27	25	429	0.04	1.22	hybrid	star2
5684	5611	47	26	27	429	0.05	1.28	global	star2
5685	5612	46	27	26	429	0.05	1.28	hybrid	star2
5710	5630	50	30	28	430	0.06	1.4	global	star2
5711	5631	49	31	27	430	0.06	1.4	hybrid	star2
5734	5642	59	33	37	431	0.07	1.6	global	star2
5736	5643	59	34	35	431	0.07	1.62	hybrid	star2
5761	5661	64	36	39	431	0.08	1.74	global	star2
5764	5661	65	38	41	431	0.08	1.79	hybrid	star2
5780	5670	72	38	45	431	0.09	1.9	global	star2
5783	5670	73	40	42	431	0.09	1.95	hybrid	star2
5802	5680	81	41	49	432	0.1	2.1	global	star2
5805	5680	82	43	45	432	0.1	2.15	hybrid	star2
5970	5772	130	68	68	435	0.2	3.32	global	star2
5970	5771	130	69	65	435	0.2	3.33	hybrid	star2
6331	5888	322	121	134	438	1	7	global	star2
6332	5891	320	121	124	438	1	6.96	hybrid	star2
4718	4699	14	5	7	390	0.0001	0.3	global	star3
4718	4701	12	5	6	390	0.0001	0.25	hybrid	star3
5114	5092	14	8	8	406	0.001	0.27	global	star3
5114	5094	12	8	6	406	0.001	0.23	hybrid	star3
5386	5353	16	17	10	420	0.005	0.3	global	star3
5386	5356	13	17	8	420	0.005	0.24	hybrid	star3
5471	5433	19	19	12	425	0.01	0.35	global	star3
5471	5436	16	19	10	425	0.01	0.29	hybrid	star3
5574	5524	30	20	17	428	0.02	0.54	global	star3
5574	5528	26	20	15	428	0.02	0.47	hybrid	star3
5621	5562	37	22	23	428	0.03	0.66	global	star3
5621	5565	34	22	22	428	0.03	0.6	hybrid	star3
5669	5598	44	27	28	429	0.04	0.78	global	star3
5669	5600	42	27	27	429	0.04	0.74	hybrid	star3
5701	5627	45	29	26	429	0.05	0.79	global	star3
5701	5628	44	29	24	429	0.05	0.77	hybrid	star3
5728	5651	47	30	30	430	0.06	0.82	global	star3
5728	5651	47	30	30	430	0.06	0.82	hybrid	star3
5761	5672	56	33	33	431	0.07	0.97	global	star3
5761	5672	56	33	33	431	0.07	0.97	hybrid	star3
5784	5688	60	36	36	431	0.08	1.04	global	star3
5784	5685	62	36	37	431	0.08	1.07	hybrid	star3
5817	5709	66	42	41	431	0.09	1.13	global	star3
5817	5706	68	42	41	431	0.09	1.17	hybrid	star3
5834	5717	73	44	43	432	0.1	1.25	global	star3
5834	5713	76	44	44	432	0.1	1.3	hybrid	star3
6071	5860	130	81	68	435	0.2	2.14	global	star3
6070	5857	131	81	68	435	0.2	2.16	hybrid	star3
6807	6303	342	162	142	438	1	5.02	global	star3
6803	6302	338	162	133	438	1	4.97	hybrid	star3
4346	4320	26	0	6	374	0.0001	0.6	global	MST1
4346	4320	26	0	6	374	0.0001	0.6	hybrid	MST1
4778	4762	16	0	6	393	0.001	0.33	global	MST1
4778	4762	16	0	6	393	0.001	0.33	hybrid	MST1
5033	5010	19	4	9	408	0.005	0.46	global	MST1
5035	5020	11	4	8	408	0.005	0.3	hybrid	MST1
5117	5085	27	5	15	414	0.01	0.63	global	MST1
5120	5097	18	5	12	414	0.01	0.45	hybrid	MST1
5200	5160	34	6	18	416	0.02	0.77	global	MST1
5201	5172	24	5	14	416	0.02	0.56	hybrid	MST1
5233	5188	38	7	21	416	0.03	0.86	global	MST1
5235	5200	29	6	17	416	0.03	0.67	hybrid	MST1
5274	5214	48	12	25	417	0.04	1.14	global	MST1
5278	5226	41	11	18	417	0.04	0.99	hybrid	MST1
5306	5244	50	12	25	417	0.05	1.17	global	MST1
5310	5256	43	11	20	417	0.05	1.02	hybrid	MST1
5331	5264	53	14	26	418	0.06	1.26	global	MST1
5335	5276	46	13	24	418	0.06	1.11	hybrid	MST1
5355	5277	60	18	31	420	0.07	1.46	global	MST1
5359	5289	53	17	29	420	0.07	1.31	hybrid	MST1
5383	5298	65	20	35	422	0.08	1.58	global	MST1
5387	5309	58	20	34	422	0.08	1.45	hybrid	MST1
5402	5311	68	23	35	422	0.09	1.68	global	MST1
5407	5323	61	23	38	422	0.09	1.55	hybrid	MST1
5427	5319	82	26	44	423	0.1	1.99	global	MST1
5432	5330	76	26	38	423	0.1	1.88	hybrid	MST1
5570	5397	125	48	56	427	0.2	3.11	global	MST1
5570	5402	122	46	59	426	0.2	3.02	hybrid	MST1
5891	5454	338	99	112	431	1	7.42	global	MST1
5883	5445	340	98	110	430	1	7.45	hybrid	MST1
4729	4698	26	5	7	390	0.0001	0.66	global	MST2
4729	4698	26	5	7	390	0.0001	0.66	hybrid	MST2
5138	5113	17	8	7	406	0.001	0.49	global	MST2
5138	5113	17	8	7	406	0.001	0.49	hybrid	MST2
5394	5355	22	17	11	420	0.005	0.72	global	MST2
5394	5364	13	17	9	420	0.005	0.56	hybrid	MST2
5477	5427	32	18	17	425	0.01	0.91	global	MST2
5477	5438	21	18	14	425	0.01	0.71	hybrid	MST2
5569	5508	41	20	22	428	0.02	1.1	global	MST2
5567	5519	29	19	17	428	0.02	0.86	hybrid	MST2
5612	5538	52	22	28	428	0.03	1.32	global	MST2
5610	5550	39	21	23	428	0.03	1.07	hybrid	MST2
5650	5563	60	27	31	429	0.04	1.54	global	MST2
5650	5575	49	26	26	429	0.04	1.33	hybrid	MST2
5681	5589	65	27	31	429	0.05	1.62	global	MST2
5681	5601	54	26	24	429	0.05	1.41	hybrid	MST2
5705	5604	71	30	33	430	0.06	1.77	global	MST2
5705	5616	60	29	27	430	0.06	1.56	hybrid	MST2
5729	5617	79	33	40	431	0.07	1.95	global	MST2
5729	5629	68	32	34	431	0.07	1.75	hybrid	MST2
5757	5635	86	36	45	431	0.08	2.12	global	MST2
5757	5646	75	36	39	431	0.08	1.93	hybrid	MST2
5773	5645	90	38	42	431	0.09	2.22	global	MST2
5774	5657	79	38	40	431	0.09	2.03	hybrid	MST2
5796	5652	103	41	56	432	0.1	2.48	global	MST2
5797	5663	93	41	49	432	0.1	2.31	hybrid	MST2
5952	5730	156	66	70	435	0.2	3.73	global	MST2
5950	5737	148	65	68	435	0.2	3.58	hybrid	MST2
6303	5788	395	120	133	438	1	8.17	global	MST2
6295	5784	392	119	125	438	1	8.12	hybrid	MST2
4718	4685	28	5	8	390	0.0001	0.59	global	MST3
4718	4685	28	5	8	390	0.0001	0.59	hybrid	MST3
5114	5089	17	8	7	406	0.001	0.33	global	MST3
5114	5089	17	8	7	406	0.001	0.33	hybrid	MST3
5386	5344	25	17	13	420	0.005	0.46	global	MST3
5386	5353	16	17	11	420	0.005	0.3	hybrid	MST3
5471	5420	32	19	16	425	0.01	0.58	global	MST3
5471	5431	21	19	13	425	0.01	0.38	hybrid	MST3
5574	5511	43	20	20	428	0.02	0.77	global	MST3
5574	5522	32	20	18	428	0.02	0.57	hybrid	MST3
5621	5545	54	22	30	428	0.03	0.96	global	MST3
5621	5557	42	22	25	428	0.03	0.75	hybrid	MST3
5669	5578	64	27	35	429	0.04	1.13	global	MST3
5669	5589	53	27	30	429	0.04	0.93	hybrid	MST3
5701	5602	70	29	33	429	0.05	1.23	global	MST3
5701	5612	60	29	28	429	0.05	1.05	hybrid	MST3
5728	5625	73	30	35	430	0.06	1.27	global	MST3
5728	5635	63	30	30	430	0.06	1.1	hybrid	MST3
5761	5647	81	33	40	431	0.07	1.41	global	MST3
5761	5657	71	33	36	431	0.07	1.23	hybrid	MST3
5784	5661	87	36	43	431	0.08	1.5	global	MST3
5784	5670	77	36	39	431	0.08	1.33	hybrid	MST3
5817	5683	92	42	48	431	0.09	1.58	global	MST3
5817	5693	81	42	43	431	0.09	1.39	hybrid	MST3
5834	5688	102	44	52	432	0.1	1.75	global	MST3
5834	5696	93	44	49	432	0.1	1.59	hybrid	MST3
6071	5812	178	81	77	435	0.2	2.93	global	MST3
6067	5815	173	78	77	435	0.2	2.85	hybrid	MST3
6807	6146	499	162	137	438	1	7.33	global	MST3
6789	6132	494	160	142	438	1	7.28	hybrid	MST3

## Sheet: Figure3d
ProteinName	Site	CV	st	Intensity	abun	abun2
1/A5A3E0	12	31.7329	a	20.1584	7	a
1/O00303	12	10.9864	a	19.0117	6	a
1/O00410	12	13.2926	a	19.5469	6	a
1/O14654	12	14.395	a	19.6031	6	a
1/O14737	12	11.7345	a	19.7517	6	a
1/O14818	12	16.6102	a	19.6171	6	a
1/O14979	12	16.7001	a	19.7265	6	a
1/O14980	12	12.6706	a	19.131	6	a
1/O43143	12	17.1757	a	19.625	6	a
1/O43175	12	16.1958	a	20.7101	7	a
1/O43390	12	20.988	a	20.204	7	a
1/O43684	12	14.4411	a	19.3781	6	a
1/O43707	12	12.498	a	20.3476	7	a
1/O43852	12	15.7045	a	19.9137	6	a
1/O60506	12	21.6869	a	20.0178	7	a
1/O75347	12	26.8222	a	20.4328	7	a
1/O75367	12	14.2611	a	19.5583	6	a
1/O75390	12	25.2054	a	19.5995	6	a
1/O75494	12	19.8513	a	19.3332	6	a
1/O75531	12	13.0648	a	20.0528	7	a
1/O75533	12	11.4355	a	19.3358	6	a
1/O75643	12	13.6782	a	19.2885	6	a
1/O75947	12	16.3549	a	19.2053	6	a
1/O76003	12	14.3035	a	19.5634	6	a
1/O95831	12	8.82903	a	19.1711	6	a
1/O95881	12	14.475	a	19.2081	6	a
1/P00338	12	38.4308	a	21.4671	8	a
1/P00387	12	12.398	a	19.107	6	a
1/P00403	12	15.9574	a	19.2592	6	a
1/P00441	12	19.6544	a	20.6494	7	a
1/P00491	12	8.22767	a	19.2022	6	a
1/P00492	12	12.1557	a	19.648	6	a
1/P00505	12	13.56	a	20.3719	7	a
1/P00558	12	11.1365	a	20.919	7	a
1/P02545	12	15.6613	a	19.7212	6	a
1/P02768	12	20.5033	a	19.0603	6	a
1/P04075	12	23.1663	a	21.9107	8	a
1/P04181	12	12.9263	a	20.3765	7	a
1/P04406	12	44.7764	a	21.683	8	a
1/P04843	12	10.8447	a	19.7807	6	a
1/P05023	12	14.5997	a	19.5672	6	a
1/P05141	12	20.6181	a	20.6297	7	a
1/P05198	12	12.953	a	19.3972	6	a
1/P05386	12	30.2059	a	20.2461	7	a
1/P05387	12	31.0952	a	21.0161	8	a
1/P05455	12	11.7301	a	19.8406	6	a
1/P05783	12	16.1995	a	19.4544	6	a
1/P05787	12	12.9836	a	20.3202	7	a
1/P06493	12	12.7601	a	19.1853	6	a
1/P06576	12	23.5085	a	21.8575	8	a
1/P06733	12	18.7457	a	20.6838	7	a
1/P06744	12	22.3418	a	20.262	7	a
1/P06748	12	56.5365	a	22.3656	8	a
1/P06753	12	20.36	a	19.7165	6	a
1/P07195	12	27.9549	a	21.5137	8	a
1/P07237	12	13.94	a	19.9083	6	a
1/P07437	12	32.1992	a	22.075	8	a
1/P07602	12	13.5113	a	20.1331	7	a
1/P07737	12	24.3357	a	21.4251	8	a
1/P07741	12	13.5165	a	20.067	7	a
1/P07814	12	17.1069	a	19.6649	6	a
1/P07900	12	22.7946	a	21.21	8	a
1/P07910	12	54.8241	a	22.8786	8	a
1/P08107	12	27.2143	a	21.7056	8	a
1/P08133	12	13.6261	a	19.0921	6	a
1/P08238	12	29.401	a	19.756	6	a
1/P08243	12	9.6029	a	19.1298	6	a
1/P08559	12	13.3991	a	19.5018	6	a
1/P08621	12	16.5416	a	20.465	7	a
1/P08670	12	31.0469	a	21.4664	8	a
1/P08758	12	10.2463	a	19.5087	6	a
1/P08865	12	15.6731	a	21.399	8	a
1/P09012	12	17.4926	a	19.6465	6	a
1/P09496	12	30.1123	a	19.2873	6	a
1/P09651	12	47.9641	a	20.5563	7	a
1/P09661	12	12.3253	a	19.5856	6	a
1/P09874	12	13.866	a	20.8933	7	a
1/P09936	12	15.1271	a	21.1532	8	a
1/P09960	12	14.4176	a	18.991	5	a
1/P10599	12	38.6093	a	20.858	7	a
1/P10606	12	15.7386	a	19.1477	6	a
1/P10809	12	18.7326	a	22.106	8	a
1/P11021	12	16.0808	a	20.9643	7	a
1/P11142	12	20.5396	a	21.5004	8	a
1/P11177	12	12.4079	a	19.0386	6	a
1/P11387	12	11.1689	a	19.1972	6	a
1/P11388	12	12.9535	a	19.06	6	a
1/P11586	12	14.094	a	19.9117	6	a
1/P12004	12	29.5166	a	20.5479	7	a
1/P12268	12	10.9215	a	19.7154	6	a
1/P12277	12	54.4649	a	21.7176	8	a
1/P12532	12	12.3796	a	19.3244	6	a
1/P12956	12	12.9905	a	20.4718	7	a
1/P13010	12	13.6381	a	20.6332	7	a
1/P13073	12	14.2617	a	19.9807	6	a
1/P13639	12	28.5889	a	21.5343	8	a
1/P13667	12	14.6795	a	20.1085	7	a
1/P13797	12	11.805	a	19.0588	6	a
1/P13804	12	10.1367	a	19.1382	6	a
1/P14174	12	86.2299	a	21.4673	8	a
1/P14314	12	16.4025	a	20.1909	7	a
1/P14618	12	27.8713	a	22.2739	8	a
1/P14625	12	18.6554	a	21.3721	8	a
1/P14854	12	19.3568	a	18.999	5	a
1/P14866	12	16.6499	a	19.8726	6	a
1/P14868	12	11.8968	a	19.7467	6	a
1/P15121	12	18.0394	a	19.1087	6	a
1/P15531	12	16.1161	a	20.5729	7	a
1/P15880	12	9.58808	a	20.484	7	a
1/P16152	12	12.3541	a	18.9629	5	a
1/P16615	12	13.7742	a	19.2383	6	a
1/P16949	12	19.7766	a	21.1133	8	a
1/P16989	12	12.5548	a	18.9931	5	a
1/P17096	12	35.4891	a	20.1834	7	a
1/P17812	12	9.07168	a	19.4086	6	a
1/P17844	12	15.2049	a	20.5302	7	a
1/P17987	12	12.4068	a	20.3597	7	a
1/P18077	12	27.9546	a	20.3628	7	a
1/P18085	12	17.1237	a	19.0109	6	a
1/P18124	12	12.6476	a	20.0624	7	a
1/P18621	12	15.769	a	19.9461	6	a
1/P18669	12	20.7036	a	20.109	7	a
1/P18754	12	11.8805	a	19.2966	6	a
1/P19338	12	19.7053	a	21.5516	8	a
1/P19623	12	12.3566	a	19.6155	6	a
1/P20618	12	13.931	a	19.6058	6	a
1/P20674	12	14.4526	a	19.0615	6	a
1/P20700	12	20.1245	a	21.5191	8	a
1/P21333	12	12.5692	a	19.0397	6	a
1/P21796	12	14.6364	a	20.5707	7	a
1/P22087	12	15.88	a	19.0973	6	a
1/P22102	12	14.9161	a	20.0696	7	a
1/P22234	12	11.2241	a	19.2754	6	a
1/P22314	12	19.6604	a	20.3967	7	a
1/P22626	12	56.8209	a	21.6055	8	a
1/P23246	12	22.4529	a	20.832	7	a
1/P23284	12	24.8174	a	21.2876	8	a
1/P23396	12	17.0449	a	21.0397	8	a
1/P23526	12	16.2876	a	20.7245	7	a
1/P23528	12	23.9097	a	20.9841	7	a
1/P24534	12	14.3895	a	19.6273	6	a
1/P24752	12	12.5818	a	19.7033	6	a
1/P25205	12	15.9284	a	19.4394	6	a
1/P25398	12	18.2427	a	19.9126	6	a
1/P25705	12	33.4608	a	21.0698	8	a
1/P25786	12	14.8339	a	19.2573	6	a
1/P25788	12	13.7898	a	19.0874	6	a
1/P25789	12	11.6573	a	20.2085	7	a
1/P26368	12	11.338	a	20.1772	7	a
1/P26373	12	23.4665	a	21.1856	8	a
1/P26639	12	12.7119	a	19.4467	6	a
1/P26641	12	15.1102	a	20.1882	7	a
1/P27348	12	14.6756	a	19.6318	6	a
1/P27797	12	53.0065	a	20.369	7	a
1/P27824	12	15.3101	a	20.4511	7	a
1/P28066	12	10.3914	a	19.2779	6	a
1/P28072	12	17.4636	a	19.1781	6	a
1/P29401	12	24.2274	a	20.3569	7	a
1/P29692	12	8.95079	a	19.4348	6	a
1/P29966	12	19.4208	a	19.2762	6	a
1/P30040	12	18.8368	a	19.4143	6	a
1/P30041	12	16.2953	a	20.6412	7	a
1/P30049	12	14.58	a	19.2884	6	a
1/P30050	12	14.8472	a	19.7775	6	a
1/P30084	12	13.907	a	19.5432	6	a
1/P30086	12	21.941	a	21.0465	8	a
1/P30101	12	13.8687	a	20.7581	7	a
1/P30153	12	11.7576	a	19.762	6	a
1/P31150	12	13.9767	a	18.9403	5	a
1/P31930	12	12.681	a	19.2116	6	a
1/P31939	12	14.2679	a	19.4098	6	a
1/P31942	12	30.6251	a	20.1875	7	a
1/P31943	12	18.3121	a	19.3639	6	a
1/P31946	12	25.8863	a	19.5948	6	a
1/P31948	12	14.5798	a	20.1656	7	a
1/P32119	12	15.2661	a	20.8352	7	a
1/P32969	12	21.3204	a	19.7808	6	a
1/P33316	12	10.967	a	19.167	6	a
1/P33992	12	10.8881	a	18.9336	5	a
1/P34897	12	21.0759	a	20.8534	7	a
1/P34932	12	10.776	a	19.8763	6	a
1/P35232	12	28.4047	a	20.9479	7	a
1/P35268	12	25.1732	a	21.3453	8	a
1/P35579	12	10.7422	a	19.5852	6	a
1/P35613	12	16.4296	a	20.1812	7	a
1/P35637	12	26.0588	a	19.776	6	a
1/P35659	12	9.87305	a	19.6909	6	a
1/P35998	12	11.9875	a	18.9253	5	a
1/P36542	12	13.0981	a	18.9811	5	a
1/P36578	12	14.3876	a	21.2998	8	a
1/P36873	12	11.8146	a	18.9269	5	a
1/P37802	12	20.0063	a	20.3799	7	a
1/P37837	12	10.6275	a	19.3681	6	a
1/P38117	12	15.1086	a	19.1866	6	a
1/P38159	12	37.1107	a	20.5965	7	a
1/P38646	12	21.4562	a	21.1668	8	a
1/P38919	12	12.2137	a	20.1213	7	a
1/P39019	12	18.9319	a	20.8829	7	a
1/P39023	12	18.8823	a	19.6827	6	a
1/P39656	12	11.712	a	19.6199	6	a
1/P39687	12	43.3457	a	19.8119	6	a
1/P40227	12	11.7997	a	20.0522	7	a
1/P40925	12	10.0556	a	20.037	7	a
1/P40926	12	22.9372	a	21.3004	8	a
1/P41252	12	12.2255	a	19.4044	6	a
1/P42167	12	14.8093	a	20.2143	7	a
1/P42704	12	15.415	a	18.9773	5	a
1/P42766	12	25.2654	a	19.247	6	a
1/P43243	12	14.9454	a	20.5333	7	a
1/P43487	12	26.7923	a	19.8922	6	a
1/P43686	12	14.0211	a	19.4601	6	a
1/P45880	12	15.2331	a	20.8118	7	a
1/P45974	12	10.466	a	19.0131	6	a
1/P46013	12	11.6137	a	19.1297	6	a
1/P46060	12	11.2902	a	19.3183	6	a
1/P46087	12	10.3132	a	19.1794	6	a
1/P46776	12	42.3109	a	20.7876	7	a
1/P46777	12	15.0191	a	20.3258	7	a
1/P46778	12	23.8104	a	18.9804	5	a
1/P46779	12	47.5211	a	19.2708	6	a
1/P46781	12	11.3961	a	19.8074	6	a
1/P46782	12	10.8629	a	19.9326	6	a
1/P46783	12	44.4493	a	20.6948	7	a
1/P47756	12	13.8689	a	19.2758	6	a
1/P47897	12	12.171	a	18.9711	5	a
1/P47914	12	30.6354	a	19.7958	6	a
1/P48047	12	12.8223	a	19.6414	6	a
1/P48643	12	18.5387	a	20.4367	7	a
1/P49006	12	35.4055	a	19.0867	6	a
1/P49207	12	18.781	a	20.2129	7	a
1/P49321	12	27.7712	a	20.2723	7	a
1/P49327	12	17.241	a	20.9111	7	a
1/P49368	12	12.2411	a	20.9473	7	a
1/P49411	12	17.214	a	20.5209	7	a
1/P49458	12	32.8854	a	20.3862	7	a
1/P49721	12	8.72032	a	19.4349	6	a
1/P49736	12	10.6504	a	19.0379	6	a
1/P49773	12	36.8326	a	20.1605	7	a
1/P49915	12	7.02667	a	19.014	6	a
1/P50395	12	8.28708	a	20.0183	7	a
1/P50454	12	14.0484	a	19.21	6	a
1/P50914	12	14.2947	a	20.258	7	a
1/P50990	12	19.4489	a	20.9113	7	a
1/P50991	12	11.9106	a	20.5228	7	a
1/P51149	12	10.8594	a	19.454	6	a
1/P51572	12	16.9494	a	19.9007	6	a
1/P51659	12	16.4932	a	19.6262	6	a
1/P51858	12	11.6168	a	19.173	6	a
1/P51991	12	44.2377	a	21.4562	8	a
1/P52209	12	15.504	a	20.1928	7	a
1/P52272	12	13.058	a	21.71	8	a
1/P52292	12	15.9881	a	19.047	6	a
1/P52565	12	17.7113	a	20.2773	7	a
1/P52597	12	25.6148	a	20.1164	7	a
1/P52815	12	13.741	a	19.6396	6	a
1/P53396	12	16.7103	a	19.9728	6	a
1/P53999	12	22.1602	a	20.4879	7	a
1/P54136	12	14.7094	a	19.3379	6	a
1/P54577	12	15.2141	a	19.5567	6	a
1/P54709	12	9.79299	a	19.5956	6	a
1/P54727	12	16.7142	a	19.239	6	a
1/P54819	12	23.7911	a	20.1558	7	a
1/P54886	12	12.1963	a	19.742	6	a
1/P55060	12	15.8366	a	20.538	7	a
1/P55072	12	10.6338	a	20.5453	7	a
1/P55209	12	12.9554	a	20.267	7	a
1/P55769	12	15.7201	a	20.0548	7	a
1/P55884	12	10.1309	a	19.381	6	a
1/P56192	12	13.6249	a	19.5346	6	a
1/P56537	12	10.7372	a	19.9237	6	a
1/P60174	12	45.1485	a	21.2895	8	a
1/P60228	12	12.616	a	19.1052	6	a
1/P60660	12	11.4362	a	19.6905	6	a
1/P60842	12	11.7821	a	19.7656	6	a
1/P60866	12	17.6816	a	20.7992	7	a
1/P60900	12	12.4505	a	19.2924	6	a
1/P61081	12	12.8985	a	19.0455	6	a
1/P61088	12	19.1384	a	19.3412	6	a
1/P61160	12	19.3863	a	18.946	5	a
1/P61247	12	15.3799	a	20.1365	7	a
1/P61313	12	11.0336	a	19.0441	6	a
1/P61353	12	22.3395	a	20.2978	7	a
1/P61604	12	25.1162	a	21.3059	8	a
1/P61978	12	28.7848	a	21.9425	8	a
1/P61981	12	16.8646	a	19.0598	6	a
1/P62081	12	27.0076	a	20.7434	7	a
1/P62158	12	51.2297	a	19.3818	6	a
1/P62241	12	19.0981	a	20.4314	7	a
1/P62244	12	22.1146	a	20.7657	7	a
1/P62249	12	10.1529	a	20.4759	7	a
1/P62258	12	32.2223	a	21.2209	8	a
1/P62263	12	19.8467	a	20.5775	7	a
1/P62269	12	15.3098	a	20.8513	7	a
1/P62277	12	16.9752	a	20.2904	7	a
1/P62280	12	11.4195	a	19.5128	6	a
1/P62304	12	40.1221	a	20.1825	7	a
1/P62310	12	15.0674	a	19.316	6	a
1/P62316	12	23.5807	a	20.1094	7	a
1/P62318	12	32.759	a	21.2111	8	a
1/P62424	12	14.3437	a	20.05	7	a
1/P62495	12	12.3532	a	19.157	6	a
1/P62701	12	14.7744	a	20.3621	7	a
1/P62750	12	18.8706	a	20.4913	7	a
1/P62753	12	15.4902	a	21.1404	8	a
1/P62805	12	32.6513	a	22.9214	8	a
1/P62826	12	28.3947	a	21.81	8	a
1/P62829	12	13.0225	a	20.3565	7	a
1/P62841	12	24.7659	a	19.0656	6	a
1/P62847	12	12.7653	a	18.9635	5	a
1/P62851	12	15.4112	a	21.3164	8	a
1/P62857	12	44.9987	a	20.1295	7	a
1/P62861	12	17.3016	a	19.5289	6	a
1/P62888	12	10.496	a	19.2624	6	a
1/P62899	12	19.7119	a	20.7183	7	a
1/P62906	12	13.0284	a	19.5236	6	a
1/P62913	12	16.2056	a	20.3393	7	a
1/P62917	12	43.7129	a	20.2731	7	a
1/P62937	12	44.5475	a	20.9926	7	a
1/P62942	12	16.2099	a	19.5818	6	a
1/P62995	12	15.6005	a	19.9507	6	a
1/P63104	12	13.2063	a	19.5902	6	a
1/P63165	12	15.2409	a	19.4139	6	a
1/P63173	12	17.1539	a	19.158	6	a
1/P63208	12	14.1728	a	19.4556	6	a
1/P63220	12	21.1544	a	20.6942	7	a
1/P63244	12	17.1523	a	21.2823	8	a
1/P68371	12	14.3485	a	19.7364	6	a
1/P78371	12	16.1551	a	20.8137	7	a
1/P78417	12	12.8256	a	19.7022	6	a
1/P78527	12	13.9268	a	19.6936	6	a
1/P82979	12	11.5748	a	19.9513	6	a
1/P83731	12	16.7213	a	19.8252	6	a
1/P84098	12	44.1796	a	19.7713	6	a
1/P84103	12	50.4714	a	20.9863	7	a
1/Q00325	12	17.7185	a	20.0184	7	a
1/Q00610	12	19.4393	a	19.7549	6	a
1/Q00688	12	16.0629	a	19.0396	6	a
1/Q00839	12	26.954	a	21.4433	8	a
1/Q01081	12	35.6836	a	18.9345	5	a
1/Q01105	12	20.5599	a	20.7768	7	a
1/Q01518	12	11.8062	a	19.3211	6	a
1/Q01813	12	9.8957	a	19.3812	6	a
1/Q01844	12	14.9871	a	19.7157	6	a
1/Q02543	12	12.4151	a	19.2761	6	a
1/Q02790	12	18.8818	a	20.2322	7	a
1/Q02878	12	11.676	a	20.4053	7	a
1/Q03252	12	16.0093	a	19.5001	6	a
1/Q04637	12	12.6266	a	19.2993	6	a
1/Q04760	12	14.7495	a	20.5873	7	a
1/Q04837	12	29.0933	a	20.0698	7	a
1/Q04917	12	13.008	a	18.9815	5	a
1/Q06830	12	70.3177	a	21.0376	8	a
1/Q07020	12	13.1882	a	20.1271	7	a
1/Q07021	12	20.3204	a	20.0781	7	a
1/Q07666	12	24.0925	a	19.0636	6	a
1/Q07955	12	19.2708	a	20.6645	7	a
1/Q08211	12	21.4012	a	21.1493	8	a
1/Q08945	12	10.1596	a	19.722	6	a
1/Q08J23	12	10.1974	a	19.2182	6	a
1/Q09028	12	15.3609	a	19.2776	6	a
1/Q12874	12	10.2241	a	19.0305	6	a
1/Q12905	12	21.317	a	20.2882	7	a
1/Q12906	12	14.086	a	20.6714	7	a
1/Q12931	12	15.0639	a	19.6948	6	a
1/Q13148	12	12.5006	a	18.9637	5	a
1/Q13151	12	21.9351	a	19.7699	6	a
1/Q13162	12	18.5573	a	19.3021	6	a
1/Q13185	12	20.5166	a	19.4389	6	a
1/Q13242	12	28.5583	a	19.8008	6	a
1/Q13263	12	15.4953	a	20.2626	7	a
1/Q13283	12	10.748	a	19.0765	6	a
1/Q13310	12	11.8517	a	19.1443	6	a
1/Q13428	12	18.417	a	19.2427	6	a
1/Q13435	12	14.0137	a	20.0104	7	a
1/Q13838	12	18.8302	a	19.7596	6	a
1/Q14103	12	39.2677	a	21.9113	8	a
1/Q14152	12	9.44317	a	19.2417	6	a
1/Q14498	12	7.62908	a	19.3016	6	a
1/Q14697	12	16.9035	a	20.6591	7	a
1/Q14739	12	17.743	a	20.0642	7	a
1/Q14974	12	18.7527	a	20.3178	7	a
1/Q14978	12	34.4523	a	19.1693	6	a
1/Q15029	12	12.5242	a	19.4844	6	a
1/Q15056	12	14.7055	a	19.2105	6	a
1/Q15084	12	13.0196	a	20.4185	7	a
1/Q15102	12	13.7237	a	18.9771	5	a
1/Q15181	12	11.6597	a	19.2293	6	a
1/Q15185	12	15.1561	a	20.8958	7	a
1/Q15233	12	26.0345	a	20.8292	7	a
1/Q15287	12	12.8994	a	19.4463	6	a
1/Q15293	12	14.1952	a	18.9585	5	a
1/Q15365	12	14.8808	a	20.3945	7	a
1/Q15366	12	9.21839	a	21.1872	8	a
1/Q15393	12	13.2419	a	19.2491	6	a
1/Q15459	12	11.8179	a	19.3815	6	a
1/Q15691	12	21.6257	a	19.6071	6	a
1/Q15717	12	15.5294	a	20.2259	7	a
1/Q15758	12	10.8807	a	20.1398	7	a
1/Q16531	12	12.1114	a	19.4813	6	a
1/Q16629	12	14.9703	a	21.2521	8	a
1/Q16658	12	9.7424	a	19.2695	6	a
1/Q562R1	12	114.639	a	22.5869	8	a
1/Q58FG1	12	60.2464	a	19.1279	6	a
1/Q6P2Q9	12	13.0422	a	19.1496	6	a
1/Q7KZF4	12	13.745	a	19.3309	6	a
1/Q86U42	12	12.7918	a	18.9494	5	a
1/Q86V81	12	20.669	a	20.5087	7	a
1/Q86VP6	12	10.8394	a	19.6798	6	a
1/Q8NBS9	12	10.3567	a	19.4108	6	a
1/Q8NC51	12	15.1533	a	19.968	6	a
1/Q8NF91	12	65.6253	a	19.5747	6	a
1/Q92522	12	14.1773	a	19.0581	6	a
1/Q92688	12	20.3384	a	19.8384	6	a
1/Q92841	12	13.1953	a	20.4939	7	a
1/Q92945	12	13.84	a	20.7653	7	a
1/Q96AE4	12	12.5739	a	19.9945	6	a
1/Q96AG4	12	8.56924	a	20.0872	7	a
1/Q96EP5	12	19.9789	a	19.1618	6	a
1/Q96PK6	12	12.8524	a	19.7513	6	a
1/Q99426	12	15.2392	a	19.1163	6	a
1/Q99497	12	25.0417	a	20.8803	7	a
1/Q99536	12	10.9136	a	19.1663	6	a
1/Q99623	12	12.2547	a	20.1698	7	a
1/Q99714	12	13.1819	a	19.5246	6	a
1/Q99729	12	28.9729	a	21.2222	8	a
1/Q99832	12	12.1895	a	20.2409	7	a
1/Q99848	12	14.7381	a	19.298	6	a
1/Q9BQG0	12	10.5452	a	19.5926	6	a
1/Q9BVP2	12	13.1994	a	19.2145	6	a
1/Q9BZZ5	12	10.934	a	18.995	5	a
1/Q9H9B4	12	17.1231	a	19.1879	6	a
1/Q9NPH2	12	9.98603	a	19.1552	6	a
1/Q9NR30	12	12.1378	a	20.5714	7	a
1/Q9NS69	12	18.3942	a	19.2018	6	a
1/Q9NYF8	12	21.725	a	19.1261	6	a
1/Q9NZI8	12	16.4111	a	19.2346	6	a
1/Q9P035	12	16.4056	a	20.1862	7	a
1/Q9P258	12	14.1182	a	19.4909	6	a
1/Q9P2J5	12	14.5142	a	19.1918	6	a
1/Q9UBT2	12	14.7242	a	19.1527	6	a
1/Q9UHV9	12	13.4827	a	19.307	6	a
1/Q9UKM9	12	14.318	a	19.2671	6	a
1/Q9ULC6	12	78.9665	a	20.3352	7	a
1/Q9UMS4	12	15.7713	a	19.5813	6	a
1/Q9UQ35	12	14.8762	a	19.0043	6	a
1/Q9UQ80	12	14.0167	a	21.2792	8	a
1/Q9Y230	12	13.2074	a	20.2012	7	a
1/Q9Y265	12	14.2392	a	20.0174	7	a
1/Q9Y266	12	19.3213	a	20.3252	7	a
1/Q9Y277	12	9.09917	a	19.6431	6	a
1/Q9Y2B0	12	15.3112	a	19.2646	6	a
1/Q9Y2W1	12	22.5756	a	19.0596	6	a
1/Q9Y2Z9	12	182.187	a	19.2006	6	a
1/Q9Y3F4	12	11.9719	a	18.9922	5	a
1/Q9Y3U8	12	15.8173	a	20.7154	7	a
1/Q9Y5B9	12	10.9889	a	19.4167	6	a
1/Q9Y5L4	12	12.5293	a	19.4064	6	a
1/Q9Y5S9	12	14.0048	a	19.2995	6	a
1/Q9Y617	12	17.6983	a	18.99	5	a
1/A5A3E0	12	27.7869	b	20.1584	7	a
1/AQRT	12	34.4704	b	22.3038	8	a
1/O00303	12	10.9864	b	19.0117	6	a
1/O00410	12	12.9615	b	19.5469	6	a
1/O14654	12	15.1313	b	19.6031	6	a
1/O14737	12	11.7345	b	19.7517	6	a
1/O14818	12	15.7352	b	19.6171	6	a
1/O14979	12	16.7064	b	19.7265	6	a
1/O14980	12	12.6657	b	19.131	6	a
1/O43143	12	12.3039	b	19.625	6	a
1/O43175	12	13.1385	b	20.7101	7	a
1/O43390	12	19.9654	b	20.204	7	a
1/O43684	12	13.5224	b	19.3781	6	a
1/O43707	12	12.498	b	20.3476	7	a
1/O43852	12	15.3687	b	19.9137	6	a
1/O60506	12	19.9538	b	20.0178	7	a
1/O75347	12	25.7089	b	20.4328	7	a
1/O75367	12	15.1306	b	19.5583	6	a
1/O75390	12	25.0129	b	19.5995	6	a
1/O75494	12	19.8913	b	19.3332	6	a
1/O75531	12	12.343	b	20.0528	7	a
1/O75533	12	11.4355	b	19.3358	6	a
1/O75643	12	13.7372	b	19.2885	6	a
1/O75947	12	16.3549	b	19.2053	6	a
1/O76003	12	14.3281	b	19.5634	6	a
1/O95831	12	8.67207	b	19.1711	6	a
1/O95881	12	14.4366	b	19.2081	6	a
1/P00338	12	22.4122	b	21.4671	8	a
1/P00387	12	12.398	b	19.107	6	a
1/P00403	12	13.9528	b	19.2592	6	a
1/P00441	12	19.1765	b	20.6494	7	a
1/P00491	12	8.22767	b	19.2022	6	a
1/P00492	12	12.1557	b	19.648	6	a
1/P00505	12	15.3965	b	20.3719	7	a
1/P00558	12	9.69539	b	20.919	7	a
1/P02545	12	15.8442	b	19.7212	6	a
1/P02768	12	15.8534	b	19.0603	6	a
1/P04075	12	13.3692	b	21.9107	8	a
1/P04181	12	12.0686	b	20.3765	7	a
1/P04406	12	25.0265	b	21.683	8	a
1/P04843	12	10.8447	b	19.7807	6	a
1/P05023	12	14.6482	b	19.5672	6	a
1/P05141	12	11.8059	b	20.6297	7	a
1/P05198	12	12.953	b	19.3972	6	a
1/P05386	12	17.2072	b	20.2461	7	a
1/P05387	12	15.4777	b	21.0161	8	a
1/P05455	12	10.991	b	19.8406	6	a
1/P05783	12	10.6653	b	19.4544	6	a
1/P05787	12	12.9836	b	20.3202	7	a
1/P06493	12	12.7586	b	19.1853	6	a
1/P06576	12	13.6262	b	21.8575	8	a
1/P06733	12	16.3146	b	20.6838	7	a
1/P06744	12	21.6099	b	20.262	7	a
1/P06748	12	49.4906	b	22.3656	8	a
1/P06753	12	11.759	b	19.7165	6	a
1/P07195	12	16.0301	b	21.5137	8	a
1/P07237	12	13.751	b	19.9083	6	a
1/P07437	12	13.946	b	22.075	8	a
1/P07602	12	13.5113	b	20.1331	7	a
1/P07737	12	20.839	b	21.4251	8	a
1/P07741	12	11.1817	b	20.067	7	a
1/P07814	12	13.6412	b	19.6649	6	a
1/P07900	12	26.9154	b	21.21	8	a
1/P07910	12	34.9893	b	22.8786	8	a
1/P08107	12	22.1536	b	21.7056	8	a
1/P08133	12	13.5	b	19.0921	6	a
1/P08238	12	25.6045	b	19.756	6	a
1/P08243	12	9.62511	b	19.1298	6	a
1/P08559	12	12.6066	b	19.5018	6	a
1/P08621	12	14.793	b	20.465	7	a
1/P08670	12	27.238	b	21.4664	8	a
1/P08758	12	10.421	b	19.5087	6	a
1/P08865	12	10.5303	b	21.399	8	a
1/P09012	12	17.9409	b	19.6465	6	a
1/P09496	12	30.5378	b	19.2873	6	a
1/P09651	12	33.5428	b	20.5563	7	a
1/P09661	12	9.32427	b	19.5856	6	a
1/P09874	12	13.3875	b	20.8933	7	a
1/P09936	12	14.0318	b	21.1532	8	a
1/P09960	12	13.0859	b	18.991	5	a
1/P10599	12	14.8114	b	20.858	7	a
1/P10606	12	15.2637	b	19.1477	6	a
1/P10809	12	13.2809	b	22.106	8	a
1/P11021	12	13.0528	b	20.9643	7	a
1/P11142	12	14.5284	b	21.5004	8	a
1/P11177	12	12.3938	b	19.0386	6	a
1/P11387	12	11.1689	b	19.1972	6	a
1/P11388	12	12.8467	b	19.06	6	a
1/P11586	12	13.8604	b	19.9117	6	a
1/P12004	12	21.2942	b	20.5479	7	a
1/P12268	12	10.4581	b	19.7154	6	a
1/P12277	12	20.2432	b	21.7176	8	a
1/P12532	12	12.3796	b	19.3244	6	a
1/P12956	12	14.584	b	20.4718	7	a
1/P13010	12	12.3081	b	20.6332	7	a
1/P13073	12	14.2617	b	19.9807	6	a
1/P13639	12	16.7218	b	21.5343	8	a
1/P13667	12	15.7438	b	20.1085	7	a
1/P13797	12	11.8094	b	19.0588	6	a
1/P13804	12	9.17724	b	19.1382	6	a
1/P14174	12	69.0051	b	21.4673	8	a
1/P14314	12	16.3224	b	20.1909	7	a
1/P14618	12	15.9507	b	22.2739	8	a
1/P14625	12	19.3254	b	21.3721	8	a
1/P14854	12	29.059	b	18.999	5	a
1/P14866	12	16.9012	b	19.8726	6	a
1/P14868	12	11.6944	b	19.7467	6	a
1/P15121	12	17.3299	b	19.1087	6	a
1/P15531	12	12.5059	b	20.5729	7	a
1/P15880	12	9.58808	b	20.484	7	a
1/P16152	12	12.3397	b	18.9629	5	a
1/P16615	12	14.2016	b	19.2383	6	a
1/P16949	12	14.4003	b	21.1133	8	a
1/P16989	12	12.5548	b	18.9931	5	a
1/P17096	12	31.5905	b	20.1834	7	a
1/P17812	12	7.52859	b	19.4086	6	a
1/P17844	12	14.274	b	20.5302	7	a
1/P17987	12	12.0421	b	20.3597	7	a
1/P18077	12	23.3879	b	20.3628	7	a
1/P18085	12	17.1103	b	19.0109	6	a
1/P18124	12	12.6469	b	20.0624	7	a
1/P18621	12	15.769	b	19.9461	6	a
1/P18669	12	19.8677	b	20.109	7	a
1/P18754	12	11.8805	b	19.2966	6	a
1/P19338	12	17.5065	b	21.5516	8	a
1/P19623	12	13.4264	b	19.6155	6	a
1/P20618	12	13.931	b	19.6058	6	a
1/P20674	12	22.698	b	19.0615	6	a
1/P20700	12	14.1907	b	21.5191	8	a
1/P21333	12	12.5692	b	19.0397	6	a
1/P21796	12	12.5379	b	20.5707	7	a
1/P22087	12	15.8478	b	19.0973	6	a
1/P22102	12	14.908	b	20.0696	7	a
1/P22234	12	11.2241	b	19.2754	6	a
1/P22314	12	13.0573	b	20.3967	7	a
1/P22626	12	22.6019	b	21.6055	8	a
1/P23246	12	14.2899	b	20.832	7	a
1/P23284	12	16.4108	b	21.2876	8	a
1/P23396	12	12.6504	b	21.0397	8	a
1/P23526	12	15.1846	b	20.7245	7	a
1/P23528	12	25.5426	b	20.9841	7	a
1/P24534	12	13.988	b	19.6273	6	a
1/P24752	12	11.7439	b	19.7033	6	a
1/P25205	12	8.35074	b	19.4394	6	a
1/P25398	12	15.2259	b	19.9126	6	a
1/P25705	12	12.0973	b	21.0698	8	a
1/P25786	12	14.7108	b	19.2573	6	a
1/P25788	12	12.7481	b	19.0874	6	a
1/P25789	12	11.6573	b	20.2085	7	a
1/P26368	12	11.116	b	20.1772	7	a
1/P26373	12	17.4993	b	21.1856	8	a
1/P26639	12	14.7618	b	19.4467	6	a
1/P26641	12	11.8866	b	20.1882	7	a
1/P27348	12	14.4939	b	19.6318	6	a
1/P27797	12	18.8539	b	20.369	7	a
1/P27824	12	15.3105	b	20.4511	7	a
1/P28066	12	11.4563	b	19.2779	6	a
1/P28072	12	20.1001	b	19.1781	6	a
1/P29401	12	11.9565	b	20.3569	7	a
1/P29692	12	8.95056	b	19.4348	6	a
1/P29966	12	19.3832	b	19.2762	6	a
1/P30040	12	13.3245	b	19.4143	6	a
1/P30041	12	15.9503	b	20.6412	7	a
1/P30049	12	14.3105	b	19.2884	6	a
1/P30050	12	15.3695	b	19.7775	6	a
1/P30084	12	10.3361	b	19.5432	6	a
1/P30086	12	16.6483	b	21.0465	8	a
1/P30101	12	11.4227	b	20.7581	7	a
1/P30153	12	10.9719	b	19.762	6	a
1/P31150	12	13.9564	b	18.9403	5	a
1/P31930	12	12.6169	b	19.2116	6	a
1/P31939	12	14.1055	b	19.4098	6	a
1/P31942	12	29.5485	b	20.1875	7	a
1/P31943	12	17.8269	b	19.3639	6	a
1/P31946	12	17.8615	b	19.5948	6	a
1/P31948	12	14.5798	b	20.1656	7	a
1/P32119	12	10.372	b	20.8352	7	a
1/P32969	12	31.176	b	19.7808	6	a
1/P33316	12	10.967	b	19.167	6	a
1/P33992	12	10.8881	b	18.9336	5	a
1/P34897	12	15.4449	b	20.8534	7	a
1/P34932	12	9.53802	b	19.8763	6	a
1/P35232	12	11.8825	b	20.9479	7	a
1/P35268	12	17.9781	b	21.3453	8	a
1/P35579	12	12.5476	b	19.5852	6	a
1/P35613	12	15.0556	b	20.1812	7	a
1/P35637	12	26.3822	b	19.776	6	a
1/P35659	12	9.62264	b	19.6909	6	a
1/P35998	12	11.9737	b	18.9253	5	a
1/P36542	12	13.2635	b	18.9811	5	a
1/P36578	12	12.3793	b	21.2998	8	a
1/P36873	12	11.7582	b	18.9269	5	a
1/P37802	12	12.3847	b	20.3799	7	a
1/P37837	12	10.6275	b	19.3681	6	a
1/P38117	12	15.0654	b	19.1866	6	a
1/P38159	12	26.2087	b	20.5965	7	a
1/P38646	12	21.9308	b	21.1668	8	a
1/P38919	12	14.4849	b	20.1213	7	a
1/P39019	12	14.1	b	20.8829	7	a
1/P39023	12	18.2031	b	19.6827	6	a
1/P39656	12	11.8731	b	19.6199	6	a
1/P39687	12	41.7639	b	19.8119	6	a
1/P40227	12	11.3219	b	20.0522	7	a
1/P40925	12	9.73427	b	20.037	7	a
1/P40926	12	20.5367	b	21.3004	8	a
1/P41252	12	11.7628	b	19.4044	6	a
1/P42167	12	12.1181	b	20.2143	7	a
1/P42704	12	15.4252	b	18.9773	5	a
1/P42766	12	23.3362	b	19.247	6	a
1/P43243	12	10.0957	b	20.5333	7	a
1/P43487	12	26.0088	b	19.8922	6	a
1/P43686	12	14.0211	b	19.4601	6	a
1/P45880	12	10.54	b	20.8118	7	a
1/P45974	12	10.466	b	19.0131	6	a
1/P46013	12	9.96191	b	19.1297	6	a
1/P46060	12	11.2902	b	19.3183	6	a
1/P46087	12	10.3132	b	19.1794	6	a
1/P46776	12	20.2242	b	20.7876	7	a
1/P46777	12	14.5562	b	20.3258	7	a
1/P46778	12	31.1737	b	18.9804	5	a
1/P46779	12	46.0738	b	19.2708	6	a
1/P46781	12	11.3529	b	19.8074	6	a
1/P46782	12	10.3102	b	19.9326	6	a
1/P46783	12	34.2694	b	20.6948	7	a
1/P47756	12	13.7502	b	19.2758	6	a
1/P47897	12	12.171	b	18.9711	5	a
1/P47914	12	14.6347	b	19.7958	6	a
1/P48047	12	12.8223	b	19.6414	6	a
1/P48643	12	19.9272	b	20.4367	7	a
1/P49006	12	32.8	b	19.0867	6	a
1/P49207	12	18.5235	b	20.2129	7	a
1/P49321	12	17.4199	b	20.2723	7	a
1/P49327	12	15.0482	b	20.9111	7	a
1/P49368	12	11.4318	b	20.9473	7	a
1/P49411	12	12.6338	b	20.5209	7	a
1/P49458	12	32.3723	b	20.3862	7	a
1/P49721	12	8.72032	b	19.4349	6	a
1/P49736	12	10.5644	b	19.0379	6	a
1/P49773	12	24.6388	b	20.1605	7	a
1/P49915	12	7.02667	b	19.014	6	a
1/P50395	12	8.07399	b	20.0183	7	a
1/P50454	12	14.0484	b	19.21	6	a
1/P50914	12	10.0091	b	20.258	7	a
1/P50990	12	9.9887	b	20.9113	7	a
1/P50991	12	10.9993	b	20.5228	7	a
1/P51149	12	10.7926	b	19.454	6	a
1/P51572	12	16.2692	b	19.9007	6	a
1/P51659	12	16.0897	b	19.6262	6	a
1/P51858	12	11.6168	b	19.173	6	a
1/P51991	12	30.9322	b	21.4562	8	a
1/P52209	12	14.958	b	20.1928	7	a
1/P52272	12	12.0515	b	21.71	8	a
1/P52292	12	15.9142	b	19.047	6	a
1/P52565	12	17.7113	b	20.2773	7	a
1/P52597	12	16.2428	b	20.1164	7	a
1/P52815	12	13.7421	b	19.6396	6	a
1/P53396	12	16.7103	b	19.9728	6	a
1/P53999	12	22.1602	b	20.4879	7	a
1/P54136	12	14.6429	b	19.3379	6	a
1/P54577	12	13.1183	b	19.5567	6	a
1/P54709	12	9.79299	b	19.5956	6	a
1/P54727	12	16.7142	b	19.239	6	a
1/P54819	12	20.3982	b	20.1558	7	a
1/P54886	12	11.8852	b	19.742	6	a
1/P55060	12	14.3086	b	20.538	7	a
1/P55072	12	9.57857	b	20.5453	7	a
1/P55209	12	12.0272	b	20.267	7	a
1/P55769	12	14.9022	b	20.0548	7	a
1/P55884	12	9.9694	b	19.381	6	a
1/P56192	12	13.5817	b	19.5346	6	a
1/P56537	12	10.7372	b	19.9237	6	a
1/P60174	12	32.1081	b	21.2895	8	a
1/P60228	12	12.6063	b	19.1052	6	a
1/P60660	12	10.8819	b	19.6905	6	a
1/P60842	12	11.7011	b	19.7656	6	a
1/P60866	12	17.6816	b	20.7992	7	a
1/P60900	12	12.1383	b	19.2924	6	a
1/P61081	12	12.8985	b	19.0455	6	a
1/P61088	12	18.8451	b	19.3412	6	a
1/P61160	12	20.1408	b	18.946	5	a
1/P61247	12	15.1877	b	20.1365	7	a
1/P61313	12	10.9371	b	19.0441	6	a
1/P61353	12	15.7361	b	20.2978	7	a
1/P61604	12	18.7831	b	21.3059	8	a
1/P61978	12	31.8809	b	21.9425	8	a
1/P61981	12	16.1653	b	19.0598	6	a
1/P62081	12	18.8299	b	20.7434	7	a
1/P62158	12	41.3668	b	19.3818	6	a
1/P62241	12	13.8032	b	20.4314	7	a
1/P62244	12	14.9115	b	20.7657	7	a
1/P62249	12	9.29024	b	20.4759	7	a
1/P62258	12	21.7636	b	21.2209	8	a
1/P62263	12	14.583	b	20.5775	7	a
1/P62269	12	14.0309	b	20.8513	7	a
1/P62277	12	12.6209	b	20.2904	7	a
1/P62280	12	11.4688	b	19.5128	6	a
1/P62304	12	17.0421	b	20.1825	7	a
1/P62310	12	14.9031	b	19.316	6	a
1/P62316	12	16.3152	b	20.1094	7	a
1/P62318	12	29.7181	b	21.2111	8	a
1/P62424	12	14.1529	b	20.05	7	a
1/P62495	12	12.3364	b	19.157	6	a
1/P62701	12	14.8379	b	20.3621	7	a
1/P62750	12	15.4017	b	20.4913	7	a
1/P62753	12	14.6231	b	21.1404	8	a
1/P62805	12	24.0622	b	22.9214	8	a
1/P62826	12	16.7979	b	21.81	8	a
1/P62829	12	11.6226	b	20.3565	7	a
1/P62841	12	24.1429	b	19.0656	6	a
1/P62847	12	12.2662	b	18.9635	5	a
1/P62851	12	13.2354	b	21.3164	8	a
1/P62857	12	24.0372	b	20.1295	7	a
1/P62861	12	17.2974	b	19.5289	6	a
1/P62888	12	10.4931	b	19.2624	6	a
1/P62899	12	13.9399	b	20.7183	7	a
1/P62906	12	14.1738	b	19.5236	6	a
1/P62913	12	14.5701	b	20.3393	7	a
1/P62917	12	42.0225	b	20.2731	7	a
1/P62937	12	21.389	b	20.9926	7	a
1/P62942	12	13.6339	b	19.5818	6	a
1/P62995	12	12.8049	b	19.9507	6	a
1/P63104	12	16.3755	b	19.5902	6	a
1/P63165	12	15.1817	b	19.4139	6	a
1/P63173	12	17.8685	b	19.158	6	a
1/P63208	12	14.1728	b	19.4556	6	a
1/P63220	12	17.9944	b	20.6942	7	a
1/P63244	12	14.4403	b	21.2823	8	a
1/P68371	12	14.3485	b	19.7364	6	a
1/P78371	12	13.4626	b	20.8137	7	a
1/P78417	12	12.6084	b	19.7022	6	a
1/P78527	12	12.0209	b	19.6936	6	a
1/P82979	12	12.9814	b	19.9513	6	a
1/P83731	12	17.0791	b	19.8252	6	a
1/P84098	12	38.0388	b	19.7713	6	a
1/P84103	12	27.1178	b	20.9863	7	a
1/Q00325	12	14.0263	b	20.0184	7	a
1/Q00610	12	19.5039	b	19.7549	6	a
1/Q00688	12	16.8913	b	19.0396	6	a
1/Q00839	12	12.8199	b	21.4433	8	a
1/Q01081	12	37.3848	b	18.9345	5	a
1/Q01105	12	16.1202	b	20.7768	7	a
1/Q01518	12	11.1977	b	19.3211	6	a
1/Q01813	12	9.8957	b	19.3812	6	a
1/Q01844	12	14.8834	b	19.7157	6	a
1/Q02543	12	12.4151	b	19.2761	6	a
1/Q02790	12	18.0533	b	20.2322	7	a
1/Q02878	12	10.0847	b	20.4053	7	a
1/Q03252	12	14.5095	b	19.5001	6	a
1/Q04637	12	8.11104	b	19.2993	6	a
1/Q04760	12	11.8021	b	20.5873	7	a
1/Q04837	12	26.0683	b	20.0698	7	a
1/Q04917	12	13.0191	b	18.9815	5	a
1/Q06830	12	12.4559	b	21.0376	8	a
1/Q07020	12	11.9881	b	20.1271	7	a
1/Q07021	12	19.1773	b	20.0781	7	a
1/Q07666	12	24.7024	b	19.0636	6	a
1/Q07955	12	21.1921	b	20.6645	7	a
1/Q08211	12	13.3484	b	21.1493	8	a
1/Q08945	12	11.0433	b	19.722	6	a
1/Q08J23	12	10.1974	b	19.2182	6	a
1/Q09028	12	14.3275	b	19.2776	6	a
1/Q12874	12	9.9582	b	19.0305	6	a
1/Q12905	12	12.3637	b	20.2882	7	a
1/Q12906	12	13.7643	b	20.6714	7	a
1/Q12931	12	14.5152	b	19.6948	6	a
1/Q13148	12	12.2508	b	18.9637	5	a
1/Q13151	12	13.0273	b	19.7699	6	a
1/Q13162	12	14.352	b	19.3021	6	a
1/Q13185	12	19.6895	b	19.4389	6	a
1/Q13242	12	27.2927	b	19.8008	6	a
1/Q13263	12	11.2374	b	20.2626	7	a
1/Q13283	12	10.8219	b	19.0765	6	a
1/Q13310	12	11.8517	b	19.1443	6	a
1/Q13428	12	17.9701	b	19.2427	6	a
1/Q13435	12	14.0137	b	20.0104	7	a
1/Q13838	12	23.3468	b	19.7596	6	a
1/Q14103	12	15.232	b	21.9113	8	a
1/Q14152	12	9.40789	b	19.2417	6	a
1/Q14498	12	7.62908	b	19.3016	6	a
1/Q14697	12	15.764	b	20.6591	7	a
1/Q14739	12	15.7399	b	20.0642	7	a
1/Q14974	12	18.3009	b	20.3178	7	a
1/Q14978	12	32.4239	b	19.1693	6	a
1/Q15029	12	12.5242	b	19.4844	6	a
1/Q15056	12	14.7055	b	19.2105	6	a
1/Q15084	12	12.8993	b	20.4185	7	a
1/Q15102	12	13.5634	b	18.9771	5	a
1/Q15181	12	11.0117	b	19.2293	6	a
1/Q15185	12	13.4893	b	20.8958	7	a
1/Q15233	12	24.5427	b	20.8292	7	a
1/Q15287	12	12.8994	b	19.4463	6	a
1/Q15293	12	16.1503	b	18.9585	5	a
1/Q15365	12	14.9985	b	20.3945	7	a
1/Q15366	12	8.53324	b	21.1872	8	a
1/Q15393	12	13.098	b	19.2491	6	a
1/Q15459	12	11.4977	b	19.3815	6	a
1/Q15691	12	18.5352	b	19.6071	6	a
1/Q15717	12	14.7943	b	20.2259	7	a
1/Q15758	12	9.4863	b	20.1398	7	a
1/Q16531	12	11.4813	b	19.4813	6	a
1/Q16629	12	14.0676	b	21.2521	8	a
1/Q16658	12	10.2299	b	19.2695	6	a
1/Q562R1	12	23.1326	b	22.5869	8	a
1/Q58FG1	12	51.6697	b	19.1279	6	a
1/Q6P2Q9	12	11.8098	b	19.1496	6	a
1/Q7KZF4	12	13.7261	b	19.3309	6	a
1/Q86U42	12	12.7942	b	18.9494	5	a
1/Q86V81	12	16.688	b	20.5087	7	a
1/Q86VP6	12	10.5264	b	19.6798	6	a
1/Q8NBS9	12	10.3363	b	19.4108	6	a
1/Q8NC51	12	13.4423	b	19.968	6	a
1/Q8NF91	12	26.8447	b	19.5747	6	a
1/Q92522	12	14.1773	b	19.0581	6	a
1/Q92688	12	19.8228	b	19.8384	6	a
1/Q92841	12	11.6461	b	20.4939	7	a
1/Q92945	12	12.2744	b	20.7653	7	a
1/Q96AE4	12	12.3708	b	19.9945	6	a
1/Q96AG4	12	8.56924	b	20.0872	7	a
1/Q96EP5	12	19.0892	b	19.1618	6	a
1/Q96PK6	12	12.8524	b	19.7513	6	a
1/Q99426	12	15.5308	b	19.1163	6	a
1/Q99497	12	23.6033	b	20.8803	7	a
1/Q99536	12	10.9136	b	19.1663	6	a
1/Q99623	12	11.9968	b	20.1698	7	a
1/Q99714	12	13.1819	b	19.5246	6	a
1/Q99729	12	16.7261	b	21.2222	8	a
1/Q99832	12	11.216	b	20.2409	7	a
1/Q99848	12	14.648	b	19.298	6	a
1/Q9BQG0	12	10.5452	b	19.5926	6	a
1/Q9BVP2	12	12.8562	b	19.2145	6	a
1/Q9BZZ5	12	10.9402	b	18.995	5	a
1/Q9H9B4	12	17.0939	b	19.1879	6	a
1/Q9NPH2	12	9.91685	b	19.1552	6	a
1/Q9NR30	12	7.11448	b	20.5714	7	a
1/Q9NS69	12	18.1485	b	19.2018	6	a
1/Q9NYF8	12	15.7908	b	19.1261	6	a
1/Q9NZI8	12	10.9959	b	19.2346	6	a
1/Q9P035	12	16.0684	b	20.1862	7	a
1/Q9P258	12	13.9623	b	19.4909	6	a
1/Q9P2J5	12	14.3351	b	19.1918	6	a
1/Q9UBT2	12	9.52911	b	19.1527	6	a
1/Q9UHV9	12	13.4827	b	19.307	6	a
1/Q9UKM9	12	14.2866	b	19.2671	6	a
1/Q9ULC6	12	35.4096	b	20.3352	7	a
1/Q9UMS4	12	14.9813	b	19.5813	6	a
1/Q9UQ35	12	12.7178	b	19.0043	6	a
1/Q9UQ80	12	15.4923	b	21.2792	8	a
1/Q9Y230	12	12.7311	b	20.2012	7	a
1/Q9Y265	12	13.9355	b	20.0174	7	a
1/Q9Y266	12	15.8387	b	20.3252	7	a
1/Q9Y277	12	9.00052	b	19.6431	6	a
1/Q9Y2B0	12	15.3125	b	19.2646	6	a
1/Q9Y2W1	12	12.7142	b	19.0596	6	a
1/Q9Y2Z9	12	224.529	b	19.2006	6	a
1/Q9Y3F4	12	11.9719	b	18.9922	5	a
1/Q9Y3U8	12	12.3998	b	20.7154	7	a
1/Q9Y5B9	12	10.6303	b	19.4167	6	a
1/Q9Y5L4	12	11.9984	b	19.4064	6	a
1/Q9Y5S9	12	14.0042	b	19.2995	6	a
1/Q9Y617	12	17.462	b	18.99	5	a
1/A5A3E0	12	27.7869	c	20.1584	7	a
1/AQRT	12	28.3457	c	22.3038	8	a
1/O00303	12	12.6462	c	19.0117	6	a
1/O00410	12	12.9615	c	19.5469	6	a
1/O14654	12	15.1313	c	19.6031	6	a
1/O14737	12	11.7345	c	19.7517	6	a
1/O14818	12	15.7352	c	19.6171	6	a
1/O14979	12	15.3585	c	19.7265	6	a
1/O14980	12	12.6657	c	19.131	6	a
1/O43143	12	12.3039	c	19.625	6	a
1/O43175	12	13.1385	c	20.7101	7	a
1/O43390	12	17.3198	c	20.204	7	a
1/O43684	12	13.4424	c	19.3781	6	a
1/O43707	12	12.498	c	20.3476	7	a
1/O43852	12	15.3687	c	19.9137	6	a
1/O60506	12	19.385	c	20.0178	7	a
1/O75347	12	25.7089	c	20.4328	7	a
1/O75367	12	15.1306	c	19.5583	6	a
1/O75390	12	25.0129	c	19.5995	6	a
1/O75494	12	19.8913	c	19.3332	6	a
1/O75531	12	14.4891	c	20.0528	7	a
1/O75533	12	11.4355	c	19.3358	6	a
1/O75643	12	63.8433	c	19.2885	6	a
1/O75947	12	16.3549	c	19.2053	6	a
1/O76003	12	14.3281	c	19.5634	6	a
1/O95831	12	8.67207	c	19.1711	6	a
1/O95881	12	14.4369	c	19.2081	6	a
1/P00338	12	18.7936	c	21.4671	8	a
1/P00387	12	10.464	c	19.107	6	a
1/P00403	12	13.9355	c	19.2592	6	a
1/P00441	12	19.1765	c	20.6494	7	a
1/P00491	12	17.4189	c	19.2022	6	a
1/P00492	12	12.1557	c	19.648	6	a
1/P00505	12	33.0531	c	20.3719	7	a
1/P00558	12	11.6375	c	20.919	7	a
1/P02545	12	15.8442	c	19.7212	6	a
1/P02768	12	15.474	c	19.0603	6	a
1/P04075	12	13.6746	c	21.9107	8	a
1/P04181	12	12.0686	c	20.3765	7	a
1/P04406	12	17.8635	c	21.683	8	a
1/P04843	12	10.8447	c	19.7807	6	a
1/P05023	12	14.6482	c	19.5672	6	a
1/P05141	12	11.8059	c	20.6297	7	a
1/P05198	12	12.953	c	19.3972	6	a
1/P05386	12	17.9533	c	20.2461	7	a
1/P05387	12	10.2514	c	21.0161	8	a
1/P05455	12	10.991	c	19.8406	6	a
1/P05783	12	10.6653	c	19.4544	6	a
1/P05787	12	9.70224	c	20.3202	7	a
1/P06493	12	13.1923	c	19.1853	6	a
1/P06576	12	13.6262	c	21.8575	8	a
1/P06733	12	12.5333	c	20.6838	7	a
1/P06744	12	13.6641	c	20.262	7	a
1/P06748	12	43.7459	c	22.3656	8	a
1/P06753	12	11.759	c	19.7165	6	a
1/P07195	12	14.7399	c	21.5137	8	a
1/P07237	12	13.751	c	19.9083	6	a
1/P07437	12	11.6755	c	22.075	8	a
1/P07602	12	13.5113	c	20.1331	7	a
1/P07737	12	19.2647	c	21.4251	8	a
1/P07741	12	10.5402	c	20.067	7	a
1/P07814	12	16.9508	c	19.6649	6	a
1/P07900	12	26.5882	c	21.21	8	a
1/P07910	12	18.6418	c	22.8786	8	a
1/P08107	12	22.1536	c	21.7056	8	a
1/P08133	12	13.5	c	19.0921	6	a
1/P08238	12	21.042	c	19.756	6	a
1/P08243	12	7.6948	c	19.1298	6	a
1/P08559	12	12.6066	c	19.5018	6	a
1/P08621	12	12.8196	c	20.465	7	a
1/P08670	12	15.6513	c	21.4664	8	a
1/P08758	12	10.421	c	19.5087	6	a
1/P08865	12	10.5303	c	21.399	8	a
1/P09012	12	18.4039	c	19.6465	6	a
1/P09496	12	30.5378	c	19.2873	6	a
1/P09651	12	33.5428	c	20.5563	7	a
1/P09661	12	11.3369	c	19.5856	6	a
1/P09874	12	11.4724	c	20.8933	7	a
1/P09936	12	14.0318	c	21.1532	8	a
1/P09960	12	13.8453	c	18.991	5	a
1/P10599	12	15.6434	c	20.858	7	a
1/P10606	12	15.1819	c	19.1477	6	a
1/P10809	12	10.8937	c	22.106	8	a
1/P11021	12	13.0528	c	20.9643	7	a
1/P11142	12	10.6777	c	21.5004	8	a
1/P11177	12	12.3938	c	19.0386	6	a
1/P11387	12	11.1689	c	19.1972	6	a
1/P11388	12	12.8467	c	19.06	6	a
1/P11586	12	13.8604	c	19.9117	6	a
1/P12004	12	21.2942	c	20.5479	7	a
1/P12268	12	10.4581	c	19.7154	6	a
1/P12277	12	15.1297	c	21.7176	8	a
1/P12532	12	12.4325	c	19.3244	6	a
1/P12956	12	14.584	c	20.4718	7	a
1/P13010	12	12.3081	c	20.6332	7	a
1/P13073	12	14.2617	c	19.9807	6	a
1/P13639	12	16.7218	c	21.5343	8	a
1/P13667	12	15.7438	c	20.1085	7	a
1/P13797	12	11.8094	c	19.0588	6	a
1/P13804	12	10.1457	c	19.1382	6	a
1/P14174	12	29.3028	c	21.4673	8	a
1/P14314	12	16.3224	c	20.1909	7	a
1/P14618	12	13.9585	c	22.2739	8	a
1/P14625	12	17.999	c	21.3721	8	a
1/P14854	12	29.3508	c	18.999	5	a
1/P14866	12	14.4616	c	19.8726	6	a
1/P14868	12	11.6944	c	19.7467	6	a
1/P15121	12	17.3299	c	19.1087	6	a
1/P15531	12	12.5059	c	20.5729	7	a
1/P15880	12	9.58808	c	20.484	7	a
1/P16152	12	12.3397	c	18.9629	5	a
1/P16615	12	14.2016	c	19.2383	6	a
1/P16949	12	14.4003	c	21.1133	8	a
1/P16989	12	12.5771	c	18.9931	5	a
1/P17096	12	31.5905	c	20.1834	7	a
1/P17812	12	11.1667	c	19.4086	6	a
1/P17844	12	14.274	c	20.5302	7	a
1/P17987	12	12.0421	c	20.3597	7	a
1/P18077	12	23.3879	c	20.3628	7	a
1/P18085	12	17.1103	c	19.0109	6	a
1/P18124	12	12.6469	c	20.0624	7	a
1/P18621	12	16.4004	c	19.9461	6	a
1/P18669	12	19.5821	c	20.109	7	a
1/P18754	12	12.1853	c	19.2966	6	a
1/P19338	12	13.3308	c	21.5516	8	a
1/P19623	12	13.4264	c	19.6155	6	a
1/P20618	12	14.0751	c	19.6058	6	a
1/P20674	12	22.8745	c	19.0615	6	a
1/P20700	12	14.1907	c	21.5191	8	a
1/P21333	12	67.3969	c	19.0397	6	a
1/P21796	12	12.5379	c	20.5707	7	a
1/P22087	12	15.0121	c	19.0973	6	a
1/P22102	12	14.908	c	20.0696	7	a
1/P22234	12	11.2241	c	19.2754	6	a
1/P22314	12	10.7298	c	20.3967	7	a
1/P22626	12	18.8529	c	21.6055	8	a
1/P23246	12	12.8053	c	20.832	7	a
1/P23284	12	16.902	c	21.2876	8	a
1/P23396	12	12.7468	c	21.0397	8	a
1/P23526	12	15.1846	c	20.7245	7	a
1/P23528	12	21.7941	c	20.9841	7	a
1/P24534	12	17.1629	c	19.6273	6	a
1/P24752	12	11.7439	c	19.7033	6	a
1/P25205	12	8.35074	c	19.4394	6	a
1/P25398	12	15.2259	c	19.9126	6	a
1/P25705	12	12.0845	c	21.0698	8	a
1/P25786	12	14.6053	c	19.2573	6	a
1/P25788	12	12.7481	c	19.0874	6	a
1/P25789	12	11.6573	c	20.2085	7	a
1/P26368	12	10.8009	c	20.1772	7	a
1/P26373	12	16.7008	c	21.1856	8	a
1/P26639	12	14.3704	c	19.4467	6	a
1/P26641	12	11.8866	c	20.1882	7	a
1/P27348	12	10.4034	c	19.6318	6	a
1/P27797	12	18.8539	c	20.369	7	a
1/P27824	12	15.3105	c	20.4511	7	a
1/P28066	12	11.4563	c	19.2779	6	a
1/P28072	12	20.1001	c	19.1781	6	a
1/P29401	12	11.7815	c	20.3569	7	a
1/P29692	12	8.95056	c	19.4348	6	a
1/P29966	12	18.0481	c	19.2762	6	a
1/P30040	12	13.3245	c	19.4143	6	a
1/P30041	12	66.9562	c	20.6412	7	a
1/P30049	12	14.3105	c	19.2884	6	a
1/P30050	12	15.3491	c	19.7775	6	a
1/P30084	12	10.5324	c	19.5432	6	a
1/P30086	12	17.7889	c	21.0465	8	a
1/P30101	12	11.2444	c	20.7581	7	a
1/P30153	12	10.9719	c	19.762	6	a
1/P31150	12	13.9564	c	18.9403	5	a
1/P31930	12	12.5357	c	19.2116	6	a
1/P31939	12	14.6488	c	19.4098	6	a
1/P31942	12	29.5485	c	20.1875	7	a
1/P31943	12	16.6176	c	19.3639	6	a
1/P31946	12	20.1003	c	19.5948	6	a
1/P31948	12	14.5798	c	20.1656	7	a
1/P32119	12	9.51401	c	20.8352	7	a
1/P32969	12	30.4871	c	19.7808	6	a
1/P33316	12	10.6828	c	19.167	6	a
1/P33992	12	10.8881	c	18.9336	5	a
1/P34897	12	15.4449	c	20.8534	7	a
1/P34932	12	9.53802	c	19.8763	6	a
1/P35232	12	11.9581	c	20.9479	7	a
1/P35268	12	17.9372	c	21.3453	8	a
1/P35579	12	12.5476	c	19.5852	6	a
1/P35613	12	15.0556	c	20.1812	7	a
1/P35637	12	26.2852	c	19.776	6	a
1/P35659	12	9.62264	c	19.6909	6	a
1/P35998	12	11.9737	c	18.9253	5	a
1/P36542	12	13.2635	c	18.9811	5	a
1/P36578	12	12.3793	c	21.2998	8	a
1/P36873	12	11.7582	c	18.9269	5	a
1/P37802	12	12.3847	c	20.3799	7	a
1/P37837	12	10.6275	c	19.3681	6	a
1/P38117	12	15.4119	c	19.1866	6	a
1/P38159	12	26.1922	c	20.5965	7	a
1/P38646	12	15.3036	c	21.1668	8	a
1/P38919	12	14.4849	c	20.1213	7	a
1/P39019	12	14.1	c	20.8829	7	a
1/P39023	12	18.2031	c	19.6827	6	a
1/P39656	12	11.8731	c	19.6199	6	a
1/P39687	12	43.7915	c	19.8119	6	a
1/P40227	12	11.9662	c	20.0522	7	a
1/P40925	12	9.73427	c	20.037	7	a
1/P40926	12	7.49333	c	21.3004	8	a
1/P41252	12	11.7628	c	19.4044	6	a
1/P42167	12	14.2836	c	20.2143	7	a
1/P42704	12	15.4252	c	18.9773	5	a
1/P42766	12	23.3362	c	19.247	6	a
1/P43243	12	10.4936	c	20.5333	7	a
1/P43487	12	23.724	c	19.8922	6	a
1/P43686	12	14.0211	c	19.4601	6	a
1/P45880	12	10.54	c	20.8118	7	a
1/P45974	12	10.466	c	19.0131	6	a
1/P46013	12	9.96191	c	19.1297	6	a
1/P46060	12	11.2902	c	19.3183	6	a
1/P46087	12	10.3132	c	19.1794	6	a
1/P46776	12	20.2242	c	20.7876	7	a
1/P46777	12	14.5562	c	20.3258	7	a
1/P46778	12	24.3207	c	18.9804	5	a
1/P46779	12	46.0738	c	19.2708	6	a
1/P46781	12	11.3529	c	19.8074	6	a
1/P46782	12	10.1154	c	19.9326	6	a
1/P46783	12	34.1062	c	20.6948	7	a
1/P47756	12	13.8526	c	19.2758	6	a
1/P47897	12	11.5301	c	18.9711	5	a
1/P47914	12	14.6347	c	19.7958	6	a
1/P48047	12	12.8223	c	19.6414	6	a
1/P48643	12	19.9272	c	20.4367	7	a
1/P49006	12	32.6857	c	19.0867	6	a
1/P49207	12	18.5235	c	20.2129	7	a
1/P49321	12	17.4199	c	20.2723	7	a
1/P49327	12	15.0482	c	20.9111	7	a
1/P49368	12	13.5953	c	20.9473	7	a
1/P49411	12	12.6338	c	20.5209	7	a
1/P49458	12	32.3723	c	20.3862	7	a
1/P49721	12	8.72032	c	19.4349	6	a
1/P49736	12	10.5644	c	19.0379	6	a
1/P49773	12	23.2347	c	20.1605	7	a
1/P49915	12	7.92876	c	19.014	6	a
1/P50395	12	8.07399	c	20.0183	7	a
1/P50454	12	14.0484	c	19.21	6	a
1/P50914	12	10.0091	c	20.258	7	a
1/P50990	12	9.9887	c	20.9113	7	a
1/P50991	12	10.9993	c	20.5228	7	a
1/P51149	12	10.0895	c	19.454	6	a
1/P51572	12	16.2692	c	19.9007	6	a
1/P51659	12	16.0897	c	19.6262	6	a
1/P51858	12	12.2872	c	19.173	6	a
1/P51991	12	24.5243	c	21.4562	8	a
1/P52209	12	11.4909	c	20.1928	7	a
1/P52272	12	12.0515	c	21.71	8	a
1/P52292	12	11.2124	c	19.047	6	a
1/P52565	12	20.7212	c	20.2773	7	a
1/P52597	12	16.0364	c	20.1164	7	a
1/P52815	12	13.7421	c	19.6396	6	a
1/P53396	12	16.7103	c	19.9728	6	a
1/P53999	12	22.1602	c	20.4879	7	a
1/P54136	12	14.6429	c	19.3379	6	a
1/P54577	12	12.7475	c	19.5567	6	a
1/P54709	12	9.79299	c	19.5956	6	a
1/P54727	12	16.7142	c	19.239	6	a
1/P54819	12	20.3892	c	20.1558	7	a
1/P54886	12	11.8852	c	19.742	6	a
1/P55060	12	14.3086	c	20.538	7	a
1/P55072	12	9.57857	c	20.5453	7	a
1/P55209	12	12.2447	c	20.267	7	a
1/P55769	12	13.9705	c	20.0548	7	a
1/P55884	12	9.9694	c	19.381	6	a
1/P56192	12	13.1681	c	19.5346	6	a
1/P56537	12	10.7372	c	19.9237	6	a
1/P60174	12	23.2844	c	21.2895	8	a
1/P60228	12	12.6063	c	19.1052	6	a
1/P60660	12	10.4893	c	19.6905	6	a
1/P60842	12	13.23	c	19.7656	6	a
1/P60866	12	17.0405	c	20.7992	7	a
1/P60900	12	12.22	c	19.2924	6	a
1/P61081	12	12.8985	c	19.0455	6	a
1/P61088	12	18.8451	c	19.3412	6	a
1/P61160	12	18.3787	c	18.946	5	a
1/P61247	12	15.1877	c	20.1365	7	a
1/P61313	12	11.2543	c	19.0441	6	a
1/P61353	12	15.8241	c	20.2978	7	a
1/P61604	12	15.7282	c	21.3059	8	a
1/P61978	12	17.7017	c	21.9425	8	a
1/P61981	12	16.437	c	19.0598	6	a
1/P62081	12	19.3679	c	20.7434	7	a
1/P62158	12	41.2257	c	19.3818	6	a
1/P62241	12	13.8032	c	20.4314	7	a
1/P62244	12	14.9115	c	20.7657	7	a
1/P62249	12	9.29024	c	20.4759	7	a
1/P62258	12	21.7636	c	21.2209	8	a
1/P62263	12	14.583	c	20.5775	7	a
1/P62269	12	14.0309	c	20.8513	7	a
1/P62277	12	8.82741	c	20.2904	7	a
1/P62280	12	14.1173	c	19.5128	6	a
1/P62304	12	13.8511	c	20.1825	7	a
1/P62310	12	14.9031	c	19.316	6	a
1/P62316	12	16.3152	c	20.1094	7	a
1/P62318	12	29.7181	c	21.2111	8	a
1/P62424	12	11.0253	c	20.05	7	a
1/P62495	12	10.8968	c	19.157	6	a
1/P62701	12	14.1384	c	20.3621	7	a
1/P62750	12	14.2725	c	20.4913	7	a
1/P62753	12	14.2928	c	21.1404	8	a
1/P62805	12	20.4661	c	22.9214	8	a
1/P62826	12	14.7854	c	21.81	8	a
1/P62829	12	11.6226	c	20.3565	7	a
1/P62841	12	29.5205	c	19.0656	6	a
1/P62847	12	16.955	c	18.9635	5	a
1/P62851	12	13.2354	c	21.3164	8	a
1/P62857	12	23.3136	c	20.1295	7	a
1/P62861	12	17.2465	c	19.5289	6	a
1/P62888	12	14.5366	c	19.2624	6	a
1/P62899	12	12.5539	c	20.7183	7	a
1/P62906	12	16.54	c	19.5236	6	a
1/P62913	12	14.5701	c	20.3393	7	a
1/P62917	12	42.0225	c	20.2731	7	a
1/P62937	12	21.389	c	20.9926	7	a
1/P62942	12	13.6339	c	19.5818	6	a
1/P62995	12	12.4305	c	19.9507	6	a
1/P63104	12	16.3203	c	19.5902	6	a
1/P63165	12	15.1817	c	19.4139	6	a
1/P63173	12	17.6172	c	19.158	6	a
1/P63208	12	14.005	c	19.4556	6	a
1/P63220	12	17.9944	c	20.6942	7	a
1/P63244	12	14.4403	c	21.2823	8	a
1/P68371	12	14.3485	c	19.7364	6	a
1/P78371	12	13.4626	c	20.8137	7	a
1/P78417	12	18.6551	c	19.7022	6	a
1/P78527	12	24.7093	c	19.6936	6	a
1/P82979	12	12.7993	c	19.9513	6	a
1/P83731	12	17.0791	c	19.8252	6	a
1/P84098	12	37.3097	c	19.7713	6	a
1/P84103	12	27.1178	c	20.9863	7	a
1/Q00325	12	19.2119	c	20.0184	7	a
1/Q00610	12	18.3929	c	19.7549	6	a
1/Q00688	12	16.8913	c	19.0396	6	a
1/Q00839	12	14.5194	c	21.4433	8	a
1/Q01081	12	37.151	c	18.9345	5	a
1/Q01105	12	16.1202	c	20.7768	7	a
1/Q01518	12	11.1977	c	19.3211	6	a
1/Q01813	12	9.8957	c	19.3812	6	a
1/Q01844	12	14.8834	c	19.7157	6	a
1/Q02543	12	11.8808	c	19.2761	6	a
1/Q02790	12	23.5861	c	20.2322	7	a
1/Q02878	12	10.0847	c	20.4053	7	a
1/Q03252	12	14.5095	c	19.5001	6	a
1/Q04637	12	14.8879	c	19.2993	6	a
1/Q04760	12	11.8021	c	20.5873	7	a
1/Q04837	12	25.8992	c	20.0698	7	a
1/Q04917	12	13.0479	c	18.9815	5	a
1/Q06830	12	12.9757	c	21.0376	8	a
1/Q07020	12	11.9881	c	20.1271	7	a
1/Q07021	12	17.9121	c	20.0781	7	a
1/Q07666	12	27.731	c	19.0636	6	a
1/Q07955	12	21.1921	c	20.6645	7	a
1/Q08211	12	9.54072	c	21.1493	8	a
1/Q08945	12	11.0433	c	19.722	6	a
1/Q08J23	12	10.1974	c	19.2182	6	a
1/Q09028	12	14.3275	c	19.2776	6	a
1/Q12874	12	9.9582	c	19.0305	6	a
1/Q12905	12	9.74966	c	20.2882	7	a
1/Q12906	12	13.7643	c	20.6714	7	a
1/Q12931	12	14.212	c	19.6948	6	a
1/Q13148	12	12.2508	c	18.9637	5	a
1/Q13151	12	12.2912	c	19.7699	6	a
1/Q13162	12	11.1979	c	19.3021	6	a
1/Q13185	12	19.6895	c	19.4389	6	a
1/Q13242	12	27.2927	c	19.8008	6	a
1/Q13263	12	15.7664	c	20.2626	7	a
1/Q13283	12	11.9838	c	19.0765	6	a
1/Q13310	12	10.7446	c	19.1443	6	a
1/Q13428	12	13.2469	c	19.2427	6	a
1/Q13435	12	14.0137	c	20.0104	7	a
1/Q13838	12	21.7594	c	19.7596	6	a
1/Q14103	12	16.1106	c	21.9113	8	a
1/Q14152	12	9.40789	c	19.2417	6	a
1/Q14498	12	7.62908	c	19.3016	6	a
1/Q14697	12	15.764	c	20.6591	7	a
1/Q14739	12	15.7399	c	20.0642	7	a
1/Q14974	12	14.1605	c	20.3178	7	a
1/Q14978	12	33.4646	c	19.1693	6	a
1/Q15029	12	12.5242	c	19.4844	6	a
1/Q15056	12	13.9792	c	19.2105	6	a
1/Q15084	12	14.3769	c	20.4185	7	a
1/Q15102	12	13.5634	c	18.9771	5	a
1/Q15181	12	11.0117	c	19.2293	6	a
1/Q15185	12	13.4893	c	20.8958	7	a
1/Q15233	12	22.7209	c	20.8292	7	a
1/Q15287	12	12.8443	c	19.4463	6	a
1/Q15293	12	16.1503	c	18.9585	5	a
1/Q15365	12	14.9985	c	20.3945	7	a
1/Q15366	12	8.53324	c	21.1872	8	a
1/Q15393	12	13.098	c	19.2491	6	a
1/Q15459	12	11.4977	c	19.3815	6	a
1/Q15691	12	18.4393	c	19.6071	6	a
1/Q15717	12	14.7943	c	20.2259	7	a
1/Q15758	12	9.4863	c	20.1398	7	a
1/Q16531	12	11.4813	c	19.4813	6	a
1/Q16629	12	14.0676	c	21.2521	8	a
1/Q16658	12	10.2967	c	19.2695	6	a
1/Q562R1	12	21.4066	c	22.5869	8	a
1/Q58FG1	12	51.4641	c	19.1279	6	a
1/Q6P2Q9	12	11.8098	c	19.1496	6	a
1/Q7KZF4	12	13.7261	c	19.3309	6	a
1/Q86U42	12	12.7942	c	18.9494	5	a
1/Q86V81	12	12.444	c	20.5087	7	a
1/Q86VP6	12	10.5264	c	19.6798	6	a
1/Q8NBS9	12	12.2114	c	19.4108	6	a
1/Q8NC51	12	13.4423	c	19.968	6	a
1/Q8NF91	12	26.8447	c	19.5747	6	a
1/Q92522	12	22.1469	c	19.0581	6	a
1/Q92688	12	19.8228	c	19.8384	6	a
1/Q92841	12	11.6461	c	20.4939	7	a
1/Q92945	12	12.2744	c	20.7653	7	a
1/Q96AE4	12	12.3708	c	19.9945	6	a
1/Q96AG4	12	8.56924	c	20.0872	7	a
1/Q96EP5	12	17.8673	c	19.1618	6	a
1/Q96PK6	12	12.8524	c	19.7513	6	a
1/Q99426	12	15.5308	c	19.1163	6	a
1/Q99497	12	22.7572	c	20.8803	7	a
1/Q99536	12	11.2556	c	19.1663	6	a
1/Q99623	12	11.9968	c	20.1698	7	a
1/Q99714	12	14.1706	c	19.5246	6	a
1/Q99729	12	16.7261	c	21.2222	8	a
1/Q99832	12	11.216	c	20.2409	7	a
1/Q99848	12	16.0107	c	19.298	6	a
1/Q9BQG0	12	10.5452	c	19.5926	6	a
1/Q9BVP2	12	12.8562	c	19.2145	6	a
1/Q9BZZ5	12	15.3465	c	18.995	5	a
1/Q9H9B4	12	15.5024	c	19.1879	6	a
1/Q9NPH2	12	9.91685	c	19.1552	6	a
1/Q9NR30	12	7.11448	c	20.5714	7	a
1/Q9NS69	12	18.9097	c	19.2018	6	a
1/Q9NYF8	12	18.3752	c	19.1261	6	a
1/Q9NZI8	12	11.1969	c	19.2346	6	a
1/Q9P035	12	16.0684	c	20.1862	7	a
1/Q9P258	12	13.9623	c	19.4909	6	a
1/Q9P2J5	12	14.3351	c	19.1918	6	a
1/Q9UBT2	12	9.52911	c	19.1527	6	a
1/Q9UHV9	12	13.4827	c	19.307	6	a
1/Q9UKM9	12	14.2866	c	19.2671	6	a
1/Q9ULC6	12	35.4096	c	20.3352	7	a
1/Q9UMS4	12	14.1176	c	19.5813	6	a
1/Q9UQ35	12	18.6739	c	19.0043	6	a
1/Q9UQ80	12	15.4923	c	21.2792	8	a
1/Q9Y230	12	12.7311	c	20.2012	7	a
1/Q9Y265	12	13.9355	c	20.0174	7	a
1/Q9Y266	12	15.8387	c	20.3252	7	a
1/Q9Y277	12	9.45801	c	19.6431	6	a
1/Q9Y2B0	12	14.8851	c	19.2646	6	a
1/Q9Y2W1	12	13.8895	c	19.0596	6	a
1/Q9Y2Z9	12	224.529	c	19.2006	6	a
1/Q9Y3F4	12	11.9719	c	18.9922	5	a
1/Q9Y3U8	12	12.3998	c	20.7154	7	a
1/Q9Y5B9	12	10.6303	c	19.4167	6	a
1/Q9Y5L4	12	11.9984	c	19.4064	6	a
1/Q9Y5S9	12	14.0042	c	19.2995	6	a
1/Q9Y617	12	17.462	c	18.99	5	a
1/A5A3E0	12	31.7329	a	20.1584	7	b
1/O43175	12	16.1958	a	20.7101	7	b
1/O43390	12	20.988	a	20.204	7	b
1/O43707	12	12.498	a	20.3476	7	b
1/O43852	12	15.7045	a	19.9137	6	b
1/O60506	12	21.6869	a	20.0178	7	b
1/O75347	12	26.8222	a	20.4328	7	b
1/O75531	12	13.0648	a	20.0528	7	b
1/P00338	12	38.4308	a	21.4671	8	b
1/P00441	12	19.6544	a	20.6494	7	b
1/P00505	12	13.56	a	20.3719	7	b
1/P00558	12	11.1365	a	20.919	7	b
1/P04075	12	23.1663	a	21.9107	8	b
1/P04181	12	12.9263	a	20.3765	7	b
1/P04406	12	44.7764	a	21.683	8	b
1/P04843	12	10.8447	a	19.7807	6	b
1/P05141	12	20.6181	a	20.6297	7	b
1/P05386	12	30.2059	a	20.2461	7	b
1/P05387	12	31.0952	a	21.0161	8	b
1/P05455	12	11.7301	a	19.8406	6	b
1/P05787	12	12.9836	a	20.3202	7	b
1/P06576	12	23.5085	a	21.8575	8	b
1/P06733	12	18.7457	a	20.6838	7	b
1/P06744	12	22.3418	a	20.262	7	b
1/P06748	12	56.5365	a	22.3656	8	b
1/P07195	12	27.9549	a	21.5137	8	b
1/P07237	12	13.94	a	19.9083	6	b
1/P07437	12	32.1992	a	22.075	8	b
1/P07602	12	13.5113	a	20.1331	7	b
1/P07737	12	24.3357	a	21.4251	8	b
1/P07741	12	13.5165	a	20.067	7	b
1/P07900	12	22.7946	a	21.21	8	b
1/P07910	12	54.8241	a	22.8786	8	b
1/P08107	12	27.2143	a	21.7056	8	b
1/P08621	12	16.5416	a	20.465	7	b
1/P08670	12	31.0469	a	21.4664	8	b
1/P08865	12	15.6731	a	21.399	8	b
1/P09651	12	47.9641	a	20.5563	7	b
1/P09874	12	13.866	a	20.8933	7	b
1/P09936	12	15.1271	a	21.1532	8	b
1/P10599	12	38.6093	a	20.858	7	b
1/P10809	12	18.7326	a	22.106	8	b
1/P11021	12	16.0808	a	20.9643	7	b
1/P11142	12	20.5396	a	21.5004	8	b
1/P11586	12	14.094	a	19.9117	6	b
1/P12004	12	29.5166	a	20.5479	7	b
1/P12277	12	54.4649	a	21.7176	8	b
1/P12956	12	12.9905	a	20.4718	7	b
1/P13010	12	13.6381	a	20.6332	7	b
1/P13073	12	14.2617	a	19.9807	6	b
1/P13639	12	28.5889	a	21.5343	8	b
1/P13667	12	14.6795	a	20.1085	7	b
1/P14174	12	86.2299	a	21.4673	8	b
1/P14314	12	16.4025	a	20.1909	7	b
1/P14618	12	27.8713	a	22.2739	8	b
1/P14625	12	18.6554	a	21.3721	8	b
1/P14866	12	16.6499	a	19.8726	6	b
1/P15531	12	16.1161	a	20.5729	7	b
1/P15880	12	9.58808	a	20.484	7	b
1/P16949	12	19.7766	a	21.1133	8	b
1/P17096	12	35.4891	a	20.1834	7	b
1/P17844	12	15.2049	a	20.5302	7	b
1/P17987	12	12.4068	a	20.3597	7	b
1/P18077	12	27.9546	a	20.3628	7	b
1/P18124	12	12.6476	a	20.0624	7	b
1/P18621	12	15.769	a	19.9461	6	b
1/P18669	12	20.7036	a	20.109	7	b
1/P19338	12	19.7053	a	21.5516	8	b
1/P20700	12	20.1245	a	21.5191	8	b
1/P21796	12	14.6364	a	20.5707	7	b
1/P22102	12	14.9161	a	20.0696	7	b
1/P22314	12	19.6604	a	20.3967	7	b
1/P22626	12	56.8209	a	21.6055	8	b
1/P23246	12	22.4529	a	20.832	7	b
1/P23284	12	24.8174	a	21.2876	8	b
1/P23396	12	17.0449	a	21.0397	8	b
1/P23526	12	16.2876	a	20.7245	7	b
1/P23528	12	23.9097	a	20.9841	7	b
1/P25398	12	18.2427	a	19.9126	6	b
1/P25705	12	33.4608	a	21.0698	8	b
1/P25789	12	11.6573	a	20.2085	7	b
1/P26368	12	11.338	a	20.1772	7	b
1/P26373	12	23.4665	a	21.1856	8	b
1/P26641	12	15.1102	a	20.1882	7	b
1/P27797	12	53.0065	a	20.369	7	b
1/P27824	12	15.3101	a	20.4511	7	b
1/P29401	12	24.2274	a	20.3569	7	b
1/P30041	12	16.2953	a	20.6412	7	b
1/P30086	12	21.941	a	21.0465	8	b
1/P30101	12	13.8687	a	20.7581	7	b
1/P31942	12	30.6251	a	20.1875	7	b
1/P31948	12	14.5798	a	20.1656	7	b
1/P32119	12	15.2661	a	20.8352	7	b
1/P32969	12	21.3204	a	19.7808	6	b
1/P34897	12	21.0759	a	20.8534	7	b
1/P34932	12	10.776	a	19.8763	6	b
1/P35232	12	28.4047	a	20.9479	7	b
1/P35268	12	25.1732	a	21.3453	8	b
1/P35613	12	16.4296	a	20.1812	7	b
1/P36578	12	14.3876	a	21.2998	8	b
1/P37802	12	20.0063	a	20.3799	7	b
1/P38159	12	37.1107	a	20.5965	7	b
1/P38646	12	21.4562	a	21.1668	8	b
1/P38919	12	12.2137	a	20.1213	7	b
1/P39019	12	18.9319	a	20.8829	7	b
1/P39687	12	43.3457	a	19.8119	6	b
1/P40227	12	11.7997	a	20.0522	7	b
1/P40925	12	10.0556	a	20.037	7	b
1/P40926	12	22.9372	a	21.3004	8	b
1/P42167	12	14.8093	a	20.2143	7	b
1/P43243	12	14.9454	a	20.5333	7	b
1/P43487	12	26.7923	a	19.8922	6	b
1/P45880	12	15.2331	a	20.8118	7	b
1/P46776	12	42.3109	a	20.7876	7	b
1/P46777	12	15.0191	a	20.3258	7	b
1/P46781	12	11.3961	a	19.8074	6	b
1/P46782	12	10.8629	a	19.9326	6	b
1/P46783	12	44.4493	a	20.6948	7	b
1/P47914	12	30.6354	a	19.7958	6	b
1/P48643	12	18.5387	a	20.4367	7	b
1/P49207	12	18.781	a	20.2129	7	b
1/P49321	12	27.7712	a	20.2723	7	b
1/P49327	12	17.241	a	20.9111	7	b
1/P49368	12	12.2411	a	20.9473	7	b
1/P49411	12	17.214	a	20.5209	7	b
1/P49458	12	32.8854	a	20.3862	7	b
1/P49773	12	36.8326	a	20.1605	7	b
1/P50395	12	8.28708	a	20.0183	7	b
1/P50914	12	14.2947	a	20.258	7	b
1/P50990	12	19.4489	a	20.9113	7	b
1/P50991	12	11.9106	a	20.5228	7	b
1/P51572	12	16.9494	a	19.9007	6	b
1/P51991	12	44.2377	a	21.4562	8	b
1/P52209	12	15.504	a	20.1928	7	b
1/P52272	12	13.058	a	21.71	8	b
1/P52565	12	17.7113	a	20.2773	7	b
1/P52597	12	25.6148	a	20.1164	7	b
1/P53396	12	16.7103	a	19.9728	6	b
1/P53999	12	22.1602	a	20.4879	7	b
1/P54819	12	23.7911	a	20.1558	7	b
1/P55060	12	15.8366	a	20.538	7	b
1/P55072	12	10.6338	a	20.5453	7	b
1/P55209	12	12.9554	a	20.267	7	b
1/P55769	12	15.7201	a	20.0548	7	b
1/P56537	12	10.7372	a	19.9237	6	b
1/P60174	12	45.1485	a	21.2895	8	b
1/P60866	12	17.6816	a	20.7992	7	b
1/P61247	12	15.3799	a	20.1365	7	b
1/P61353	12	22.3395	a	20.2978	7	b
1/P61604	12	25.1162	a	21.3059	8	b
1/P61978	12	28.7848	a	21.9425	8	b
1/P62081	12	27.0076	a	20.7434	7	b
1/P62241	12	19.0981	a	20.4314	7	b
1/P62244	12	22.1146	a	20.7657	7	b
1/P62249	12	10.1529	a	20.4759	7	b
1/P62258	12	32.2223	a	21.2209	8	b
1/P62263	12	19.8467	a	20.5775	7	b
1/P62269	12	15.3098	a	20.8513	7	b
1/P62277	12	16.9752	a	20.2904	7	b
1/P62304	12	40.1221	a	20.1825	7	b
1/P62316	12	23.5807	a	20.1094	7	b
1/P62318	12	32.759	a	21.2111	8	b
1/P62424	12	14.3437	a	20.05	7	b
1/P62701	12	14.7744	a	20.3621	7	b
1/P62750	12	18.8706	a	20.4913	7	b
1/P62753	12	15.4902	a	21.1404	8	b
1/P62805	12	32.6513	a	22.9214	8	b
1/P62826	12	28.3947	a	21.81	8	b
1/P62829	12	13.0225	a	20.3565	7	b
1/P62851	12	15.4112	a	21.3164	8	b
1/P62857	12	44.9987	a	20.1295	7	b
1/P62899	12	19.7119	a	20.7183	7	b
1/P62913	12	16.2056	a	20.3393	7	b
1/P62917	12	43.7129	a	20.2731	7	b
1/P62937	12	44.5475	a	20.9926	7	b
1/P62995	12	15.6005	a	19.9507	6	b
1/P63220	12	21.1544	a	20.6942	7	b
1/P63244	12	17.1523	a	21.2823	8	b
1/P78371	12	16.1551	a	20.8137	7	b
1/P82979	12	11.5748	a	19.9513	6	b
1/P83731	12	16.7213	a	19.8252	6	b
1/P84103	12	50.4714	a	20.9863	7	b
1/Q00325	12	17.7185	a	20.0184	7	b
1/Q00839	12	26.954	a	21.4433	8	b
1/Q01105	12	20.5599	a	20.7768	7	b
1/Q02790	12	18.8818	a	20.2322	7	b
1/Q02878	12	11.676	a	20.4053	7	b
1/Q04760	12	14.7495	a	20.5873	7	b
1/Q04837	12	29.0933	a	20.0698	7	b
1/Q06830	12	70.3177	a	21.0376	8	b
1/Q07020	12	13.1882	a	20.1271	7	b
1/Q07021	12	20.3204	a	20.0781	7	b
1/Q07955	12	19.2708	a	20.6645	7	b
1/Q08211	12	21.4012	a	21.1493	8	b
1/Q12905	12	21.317	a	20.2882	7	b
1/Q12906	12	14.086	a	20.6714	7	b
1/Q13242	12	28.5583	a	19.8008	6	b
1/Q13263	12	15.4953	a	20.2626	7	b
1/Q13435	12	14.0137	a	20.0104	7	b
1/Q14103	12	39.2677	a	21.9113	8	b
1/Q14697	12	16.9035	a	20.6591	7	b
1/Q14739	12	17.743	a	20.0642	7	b
1/Q14974	12	18.7527	a	20.3178	7	b
1/Q15084	12	13.0196	a	20.4185	7	b
1/Q15185	12	15.1561	a	20.8958	7	b
1/Q15233	12	26.0345	a	20.8292	7	b
1/Q15365	12	14.8808	a	20.3945	7	b
1/Q15366	12	9.21839	a	21.1872	8	b
1/Q15717	12	15.5294	a	20.2259	7	b
1/Q15758	12	10.8807	a	20.1398	7	b
1/Q16629	12	14.9703	a	21.2521	8	b
1/Q562R1	12	114.639	a	22.5869	8	b
1/Q86V81	12	20.669	a	20.5087	7	b
1/Q8NC51	12	15.1533	a	19.968	6	b
1/Q92688	12	20.3384	a	19.8384	6	b
1/Q92841	12	13.1953	a	20.4939	7	b
1/Q92945	12	13.84	a	20.7653	7	b
1/Q96AE4	12	12.5739	a	19.9945	6	b
1/Q96AG4	12	8.56924	a	20.0872	7	b
1/Q99497	12	25.0417	a	20.8803	7	b
1/Q99623	12	12.2547	a	20.1698	7	b
1/Q99729	12	28.9729	a	21.2222	8	b
1/Q99832	12	12.1895	a	20.2409	7	b
1/Q9NR30	12	12.1378	a	20.5714	7	b
1/Q9P035	12	16.4056	a	20.1862	7	b
1/Q9ULC6	12	78.9665	a	20.3352	7	b
1/Q9UQ80	12	14.0167	a	21.2792	8	b
1/Q9Y230	12	13.2074	a	20.2012	7	b
1/Q9Y265	12	14.2392	a	20.0174	7	b
1/Q9Y266	12	19.3213	a	20.3252	7	b
1/Q9Y3U8	12	15.8173	a	20.7154	7	b
1/A5A3E0	12	27.7869	b	20.1584	7	b
1/AQRT	12	34.4704	b	22.3038	8	b
1/O43175	12	13.1385	b	20.7101	7	b
1/O43390	12	19.9654	b	20.204	7	b
1/O43707	12	12.498	b	20.3476	7	b
1/O43852	12	15.3687	b	19.9137	6	b
1/O60506	12	19.9538	b	20.0178	7	b
1/O75347	12	25.7089	b	20.4328	7	b
1/O75531	12	12.343	b	20.0528	7	b
1/P00338	12	22.4122	b	21.4671	8	b
1/P00441	12	19.1765	b	20.6494	7	b
1/P00505	12	15.3965	b	20.3719	7	b
1/P00558	12	9.69539	b	20.919	7	b
1/P04075	12	13.3692	b	21.9107	8	b
1/P04181	12	12.0686	b	20.3765	7	b
1/P04406	12	25.0265	b	21.683	8	b
1/P04843	12	10.8447	b	19.7807	6	b
1/P05141	12	11.8059	b	20.6297	7	b
1/P05386	12	17.2072	b	20.2461	7	b
1/P05387	12	15.4777	b	21.0161	8	b
1/P05455	12	10.991	b	19.8406	6	b
1/P05787	12	12.9836	b	20.3202	7	b
1/P06576	12	13.6262	b	21.8575	8	b
1/P06733	12	16.3146	b	20.6838	7	b
1/P06744	12	21.6099	b	20.262	7	b
1/P06748	12	49.4906	b	22.3656	8	b
1/P07195	12	16.0301	b	21.5137	8	b
1/P07237	12	13.751	b	19.9083	6	b
1/P07437	12	13.946	b	22.075	8	b
1/P07602	12	13.5113	b	20.1331	7	b
1/P07737	12	20.839	b	21.4251	8	b
1/P07741	12	11.1817	b	20.067	7	b
1/P07900	12	26.9154	b	21.21	8	b
1/P07910	12	34.9893	b	22.8786	8	b
1/P08107	12	22.1536	b	21.7056	8	b
1/P08621	12	14.793	b	20.465	7	b
1/P08670	12	27.238	b	21.4664	8	b
1/P08865	12	10.5303	b	21.399	8	b
1/P09651	12	33.5428	b	20.5563	7	b
1/P09874	12	13.3875	b	20.8933	7	b
1/P09936	12	14.0318	b	21.1532	8	b
1/P10599	12	14.8114	b	20.858	7	b
1/P10809	12	13.2809	b	22.106	8	b
1/P11021	12	13.0528	b	20.9643	7	b
1/P11142	12	14.5284	b	21.5004	8	b
1/P11586	12	13.8604	b	19.9117	6	b
1/P12004	12	21.2942	b	20.5479	7	b
1/P12277	12	20.2432	b	21.7176	8	b
1/P12956	12	14.584	b	20.4718	7	b
1/P13010	12	12.3081	b	20.6332	7	b
1/P13073	12	14.2617	b	19.9807	6	b
1/P13639	12	16.7218	b	21.5343	8	b
1/P13667	12	15.7438	b	20.1085	7	b
1/P14174	12	69.0051	b	21.4673	8	b
1/P14314	12	16.3224	b	20.1909	7	b
1/P14618	12	15.9507	b	22.2739	8	b
1/P14625	12	19.3254	b	21.3721	8	b
1/P14866	12	16.9012	b	19.8726	6	b
1/P15531	12	12.5059	b	20.5729	7	b
1/P15880	12	9.58808	b	20.484	7	b
1/P16949	12	14.4003	b	21.1133	8	b
1/P17096	12	31.5905	b	20.1834	7	b
1/P17844	12	14.274	b	20.5302	7	b
1/P17987	12	12.0421	b	20.3597	7	b
1/P18077	12	23.3879	b	20.3628	7	b
1/P18124	12	12.6469	b	20.0624	7	b
1/P18621	12	15.769	b	19.9461	6	b
1/P18669	12	19.8677	b	20.109	7	b
1/P19338	12	17.5065	b	21.5516	8	b
1/P20700	12	14.1907	b	21.5191	8	b
1/P21796	12	12.5379	b	20.5707	7	b
1/P22102	12	14.908	b	20.0696	7	b
1/P22314	12	13.0573	b	20.3967	7	b
1/P22626	12	22.6019	b	21.6055	8	b
1/P23246	12	14.2899	b	20.832	7	b
1/P23284	12	16.4108	b	21.2876	8	b
1/P23396	12	12.6504	b	21.0397	8	b
1/P23526	12	15.1846	b	20.7245	7	b
1/P23528	12	25.5426	b	20.9841	7	b
1/P25398	12	15.2259	b	19.9126	6	b
1/P25705	12	12.0973	b	21.0698	8	b
1/P25789	12	11.6573	b	20.2085	7	b
1/P26368	12	11.116	b	20.1772	7	b
1/P26373	12	17.4993	b	21.1856	8	b
1/P26641	12	11.8866	b	20.1882	7	b
1/P27797	12	18.8539	b	20.369	7	b
1/P27824	12	15.3105	b	20.4511	7	b
1/P29401	12	11.9565	b	20.3569	7	b
1/P30041	12	15.9503	b	20.6412	7	b
1/P30086	12	16.6483	b	21.0465	8	b
1/P30101	12	11.4227	b	20.7581	7	b
1/P31942	12	29.5485	b	20.1875	7	b
1/P31948	12	14.5798	b	20.1656	7	b
1/P32119	12	10.372	b	20.8352	7	b
1/P32969	12	31.176	b	19.7808	6	b
1/P34897	12	15.4449	b	20.8534	7	b
1/P34932	12	9.53802	b	19.8763	6	b
1/P35232	12	11.8825	b	20.9479	7	b
1/P35268	12	17.9781	b	21.3453	8	b
1/P35613	12	15.0556	b	20.1812	7	b
1/P36578	12	12.3793	b	21.2998	8	b
1/P37802	12	12.3847	b	20.3799	7	b
1/P38159	12	26.2087	b	20.5965	7	b
1/P38646	12	21.9308	b	21.1668	8	b
1/P38919	12	14.4849	b	20.1213	7	b
1/P39019	12	14.1	b	20.8829	7	b
1/P39687	12	41.7639	b	19.8119	6	b
1/P40227	12	11.3219	b	20.0522	7	b
1/P40925	12	9.73427	b	20.037	7	b
1/P40926	12	20.5367	b	21.3004	8	b
1/P42167	12	12.1181	b	20.2143	7	b
1/P43243	12	10.0957	b	20.5333	7	b
1/P43487	12	26.0088	b	19.8922	6	b
1/P45880	12	10.54	b	20.8118	7	b
1/P46776	12	20.2242	b	20.7876	7	b
1/P46777	12	14.5562	b	20.3258	7	b
1/P46781	12	11.3529	b	19.8074	6	b
1/P46782	12	10.3102	b	19.9326	6	b
1/P46783	12	34.2694	b	20.6948	7	b
1/P47914	12	14.6347	b	19.7958	6	b
1/P48643	12	19.9272	b	20.4367	7	b
1/P49207	12	18.5235	b	20.2129	7	b
1/P49321	12	17.4199	b	20.2723	7	b
1/P49327	12	15.0482	b	20.9111	7	b
1/P49368	12	11.4318	b	20.9473	7	b
1/P49411	12	12.6338	b	20.5209	7	b
1/P49458	12	32.3723	b	20.3862	7	b
1/P49773	12	24.6388	b	20.1605	7	b
1/P50395	12	8.07399	b	20.0183	7	b
1/P50914	12	10.0091	b	20.258	7	b
1/P50990	12	9.9887	b	20.9113	7	b
1/P50991	12	10.9993	b	20.5228	7	b
1/P51572	12	16.2692	b	19.9007	6	b
1/P51991	12	30.9322	b	21.4562	8	b
1/P52209	12	14.958	b	20.1928	7	b
1/P52272	12	12.0515	b	21.71	8	b
1/P52565	12	17.7113	b	20.2773	7	b
1/P52597	12	16.2428	b	20.1164	7	b
1/P53396	12	16.7103	b	19.9728	6	b
1/P53999	12	22.1602	b	20.4879	7	b
1/P54819	12	20.3982	b	20.1558	7	b
1/P55060	12	14.3086	b	20.538	7	b
1/P55072	12	9.57857	b	20.5453	7	b
1/P55209	12	12.0272	b	20.267	7	b
1/P55769	12	14.9022	b	20.0548	7	b
1/P56537	12	10.7372	b	19.9237	6	b
1/P60174	12	32.1081	b	21.2895	8	b
1/P60866	12	17.6816	b	20.7992	7	b
1/P61247	12	15.1877	b	20.1365	7	b
1/P61353	12	15.7361	b	20.2978	7	b
1/P61604	12	18.7831	b	21.3059	8	b
1/P61978	12	31.8809	b	21.9425	8	b
1/P62081	12	18.8299	b	20.7434	7	b
1/P62241	12	13.8032	b	20.4314	7	b
1/P62244	12	14.9115	b	20.7657	7	b
1/P62249	12	9.29024	b	20.4759	7	b
1/P62258	12	21.7636	b	21.2209	8	b
1/P62263	12	14.583	b	20.5775	7	b
1/P62269	12	14.0309	b	20.8513	7	b
1/P62277	12	12.6209	b	20.2904	7	b
1/P62304	12	17.0421	b	20.1825	7	b
1/P62316	12	16.3152	b	20.1094	7	b
1/P62318	12	29.7181	b	21.2111	8	b
1/P62424	12	14.1529	b	20.05	7	b
1/P62701	12	14.8379	b	20.3621	7	b
1/P62750	12	15.4017	b	20.4913	7	b
1/P62753	12	14.6231	b	21.1404	8	b
1/P62805	12	24.0622	b	22.9214	8	b
1/P62826	12	16.7979	b	21.81	8	b
1/P62829	12	11.6226	b	20.3565	7	b
1/P62851	12	13.2354	b	21.3164	8	b
1/P62857	12	24.0372	b	20.1295	7	b
1/P62899	12	13.9399	b	20.7183	7	b
1/P62913	12	14.5701	b	20.3393	7	b
1/P62917	12	42.0225	b	20.2731	7	b
1/P62937	12	21.389	b	20.9926	7	b
1/P62995	12	12.8049	b	19.9507	6	b
1/P63220	12	17.9944	b	20.6942	7	b
1/P63244	12	14.4403	b	21.2823	8	b
1/P78371	12	13.4626	b	20.8137	7	b
1/P82979	12	12.9814	b	19.9513	6	b
1/P83731	12	17.0791	b	19.8252	6	b
1/P84103	12	27.1178	b	20.9863	7	b
1/Q00325	12	14.0263	b	20.0184	7	b
1/Q00839	12	12.8199	b	21.4433	8	b
1/Q01105	12	16.1202	b	20.7768	7	b
1/Q02790	12	18.0533	b	20.2322	7	b
1/Q02878	12	10.0847	b	20.4053	7	b
1/Q04760	12	11.8021	b	20.5873	7	b
1/Q04837	12	26.0683	b	20.0698	7	b
1/Q06830	12	12.4559	b	21.0376	8	b
1/Q07020	12	11.9881	b	20.1271	7	b
1/Q07021	12	19.1773	b	20.0781	7	b
1/Q07955	12	21.1921	b	20.6645	7	b
1/Q08211	12	13.3484	b	21.1493	8	b
1/Q12905	12	12.3637	b	20.2882	7	b
1/Q12906	12	13.7643	b	20.6714	7	b
1/Q13242	12	27.2927	b	19.8008	6	b
1/Q13263	12	11.2374	b	20.2626	7	b
1/Q13435	12	14.0137	b	20.0104	7	b
1/Q14103	12	15.232	b	21.9113	8	b
1/Q14697	12	15.764	b	20.6591	7	b
1/Q14739	12	15.7399	b	20.0642	7	b
1/Q14974	12	18.3009	b	20.3178	7	b
1/Q15084	12	12.8993	b	20.4185	7	b
1/Q15185	12	13.4893	b	20.8958	7	b
1/Q15233	12	24.5427	b	20.8292	7	b
1/Q15365	12	14.9985	b	20.3945	7	b
1/Q15366	12	8.53324	b	21.1872	8	b
1/Q15717	12	14.7943	b	20.2259	7	b
1/Q15758	12	9.4863	b	20.1398	7	b
1/Q16629	12	14.0676	b	21.2521	8	b
1/Q562R1	12	23.1326	b	22.5869	8	b
1/Q86V81	12	16.688	b	20.5087	7	b
1/Q8NC51	12	13.4423	b	19.968	6	b
1/Q92688	12	19.8228	b	19.8384	6	b
1/Q92841	12	11.6461	b	20.4939	7	b
1/Q92945	12	12.2744	b	20.7653	7	b
1/Q96AE4	12	12.3708	b	19.9945	6	b
1/Q96AG4	12	8.56924	b	20.0872	7	b
1/Q99497	12	23.6033	b	20.8803	7	b
1/Q99623	12	11.9968	b	20.1698	7	b
1/Q99729	12	16.7261	b	21.2222	8	b
1/Q99832	12	11.216	b	20.2409	7	b
1/Q9NR30	12	7.11448	b	20.5714	7	b
1/Q9P035	12	16.0684	b	20.1862	7	b
1/Q9ULC6	12	35.4096	b	20.3352	7	b
1/Q9UQ80	12	15.4923	b	21.2792	8	b
1/Q9Y230	12	12.7311	b	20.2012	7	b
1/Q9Y265	12	13.9355	b	20.0174	7	b
1/Q9Y266	12	15.8387	b	20.3252	7	b
1/Q9Y3U8	12	12.3998	b	20.7154	7	b
1/A5A3E0	12	27.7869	c	20.1584	7	b
1/AQRT	12	28.3457	c	22.3038	8	b
1/O43175	12	13.1385	c	20.7101	7	b
1/O43390	12	17.3198	c	20.204	7	b
1/O43707	12	12.498	c	20.3476	7	b
1/O43852	12	15.3687	c	19.9137	6	b
1/O60506	12	19.385	c	20.0178	7	b
1/O75347	12	25.7089	c	20.4328	7	b
1/O75531	12	14.4891	c	20.0528	7	b
1/P00338	12	18.7936	c	21.4671	8	b
1/P00441	12	19.1765	c	20.6494	7	b
1/P00505	12	33.0531	c	20.3719	7	b
1/P00558	12	11.6375	c	20.919	7	b
1/P04075	12	13.6746	c	21.9107	8	b
1/P04181	12	12.0686	c	20.3765	7	b
1/P04406	12	17.8635	c	21.683	8	b
1/P04843	12	10.8447	c	19.7807	6	b
1/P05141	12	11.8059	c	20.6297	7	b
1/P05386	12	17.9533	c	20.2461	7	b
1/P05387	12	10.2514	c	21.0161	8	b
1/P05455	12	10.991	c	19.8406	6	b
1/P05787	12	9.70224	c	20.3202	7	b
1/P06576	12	13.6262	c	21.8575	8	b
1/P06733	12	12.5333	c	20.6838	7	b
1/P06744	12	13.6641	c	20.262	7	b
1/P06748	12	43.7459	c	22.3656	8	b
1/P07195	12	14.7399	c	21.5137	8	b
1/P07237	12	13.751	c	19.9083	6	b
1/P07437	12	11.6755	c	22.075	8	b
1/P07602	12	13.5113	c	20.1331	7	b
1/P07737	12	19.2647	c	21.4251	8	b
1/P07741	12	10.5402	c	20.067	7	b
1/P07900	12	26.5882	c	21.21	8	b
1/P07910	12	18.6418	c	22.8786	8	b
1/P08107	12	22.1536	c	21.7056	8	b
1/P08621	12	12.8196	c	20.465	7	b
1/P08670	12	15.6513	c	21.4664	8	b
1/P08865	12	10.5303	c	21.399	8	b
1/P09651	12	33.5428	c	20.5563	7	b
1/P09874	12	11.4724	c	20.8933	7	b
1/P09936	12	14.0318	c	21.1532	8	b
1/P10599	12	15.6434	c	20.858	7	b
1/P10809	12	10.8937	c	22.106	8	b
1/P11021	12	13.0528	c	20.9643	7	b
1/P11142	12	10.6777	c	21.5004	8	b
1/P11586	12	13.8604	c	19.9117	6	b
1/P12004	12	21.2942	c	20.5479	7	b
1/P12277	12	15.1297	c	21.7176	8	b
1/P12956	12	14.584	c	20.4718	7	b
1/P13010	12	12.3081	c	20.6332	7	b
1/P13073	12	14.2617	c	19.9807	6	b
1/P13639	12	16.7218	c	21.5343	8	b
1/P13667	12	15.7438	c	20.1085	7	b
1/P14174	12	29.3028	c	21.4673	8	b
1/P14314	12	16.3224	c	20.1909	7	b
1/P14618	12	13.9585	c	22.2739	8	b
1/P14625	12	17.999	c	21.3721	8	b
1/P14866	12	14.4616	c	19.8726	6	b
1/P15531	12	12.5059	c	20.5729	7	b
1/P15880	12	9.58808	c	20.484	7	b
1/P16949	12	14.4003	c	21.1133	8	b
1/P17096	12	31.5905	c	20.1834	7	b
1/P17844	12	14.274	c	20.5302	7	b
1/P17987	12	12.0421	c	20.3597	7	b
1/P18077	12	23.3879	c	20.3628	7	b
1/P18124	12	12.6469	c	20.0624	7	b
1/P18621	12	16.4004	c	19.9461	6	b
1/P18669	12	19.5821	c	20.109	7	b
1/P19338	12	13.3308	c	21.5516	8	b
1/P20700	12	14.1907	c	21.5191	8	b
1/P21796	12	12.5379	c	20.5707	7	b
1/P22102	12	14.908	c	20.0696	7	b
1/P22314	12	10.7298	c	20.3967	7	b
1/P22626	12	18.8529	c	21.6055	8	b
1/P23246	12	12.8053	c	20.832	7	b
1/P23284	12	16.902	c	21.2876	8	b
1/P23396	12	12.7468	c	21.0397	8	b
1/P23526	12	15.1846	c	20.7245	7	b
1/P23528	12	21.7941	c	20.9841	7	b
1/P25398	12	15.2259	c	19.9126	6	b
1/P25705	12	12.0845	c	21.0698	8	b
1/P25789	12	11.6573	c	20.2085	7	b
1/P26368	12	10.8009	c	20.1772	7	b
1/P26373	12	16.7008	c	21.1856	8	b
1/P26641	12	11.8866	c	20.1882	7	b
1/P27797	12	18.8539	c	20.369	7	b
1/P27824	12	15.3105	c	20.4511	7	b
1/P29401	12	11.7815	c	20.3569	7	b
1/P30041	12	66.9562	c	20.6412	7	b
1/P30086	12	17.7889	c	21.0465	8	b
1/P30101	12	11.2444	c	20.7581	7	b
1/P31942	12	29.5485	c	20.1875	7	b
1/P31948	12	14.5798	c	20.1656	7	b
1/P32119	12	9.51401	c	20.8352	7	b
1/P32969	12	30.4871	c	19.7808	6	b
1/P34897	12	15.4449	c	20.8534	7	b
1/P34932	12	9.53802	c	19.8763	6	b
1/P35232	12	11.9581	c	20.9479	7	b
1/P35268	12	17.9372	c	21.3453	8	b
1/P35613	12	15.0556	c	20.1812	7	b
1/P36578	12	12.3793	c	21.2998	8	b
1/P37802	12	12.3847	c	20.3799	7	b
1/P38159	12	26.1922	c	20.5965	7	b
1/P38646	12	15.3036	c	21.1668	8	b
1/P38919	12	14.4849	c	20.1213	7	b
1/P39019	12	14.1	c	20.8829	7	b
1/P39687	12	43.7915	c	19.8119	6	b
1/P40227	12	11.9662	c	20.0522	7	b
1/P40925	12	9.73427	c	20.037	7	b
1/P40926	12	7.49333	c	21.3004	8	b
1/P42167	12	14.2836	c	20.2143	7	b
1/P43243	12	10.4936	c	20.5333	7	b
1/P43487	12	23.724	c	19.8922	6	b
1/P45880	12	10.54	c	20.8118	7	b
1/P46776	12	20.2242	c	20.7876	7	b
1/P46777	12	14.5562	c	20.3258	7	b
1/P46781	12	11.3529	c	19.8074	6	b
1/P46782	12	10.1154	c	19.9326	6	b
1/P46783	12	34.1062	c	20.6948	7	b
1/P47914	12	14.6347	c	19.7958	6	b
1/P48643	12	19.9272	c	20.4367	7	b
1/P49207	12	18.5235	c	20.2129	7	b
1/P49321	12	17.4199	c	20.2723	7	b
1/P49327	12	15.0482	c	20.9111	7	b
1/P49368	12	13.5953	c	20.9473	7	b
1/P49411	12	12.6338	c	20.5209	7	b
1/P49458	12	32.3723	c	20.3862	7	b
1/P49773	12	23.2347	c	20.1605	7	b
1/P50395	12	8.07399	c	20.0183	7	b
1/P50914	12	10.0091	c	20.258	7	b
1/P50990	12	9.9887	c	20.9113	7	b
1/P50991	12	10.9993	c	20.5228	7	b
1/P51572	12	16.2692	c	19.9007	6	b
1/P51991	12	24.5243	c	21.4562	8	b
1/P52209	12	11.4909	c	20.1928	7	b
1/P52272	12	12.0515	c	21.71	8	b
1/P52565	12	20.7212	c	20.2773	7	b
1/P52597	12	16.0364	c	20.1164	7	b
1/P53396	12	16.7103	c	19.9728	6	b
1/P53999	12	22.1602	c	20.4879	7	b
1/P54819	12	20.3892	c	20.1558	7	b
1/P55060	12	14.3086	c	20.538	7	b
1/P55072	12	9.57857	c	20.5453	7	b
1/P55209	12	12.2447	c	20.267	7	b
1/P55769	12	13.9705	c	20.0548	7	b
1/P56537	12	10.7372	c	19.9237	6	b
1/P60174	12	23.2844	c	21.2895	8	b
1/P60866	12	17.0405	c	20.7992	7	b
1/P61247	12	15.1877	c	20.1365	7	b
1/P61353	12	15.8241	c	20.2978	7	b
1/P61604	12	15.7282	c	21.3059	8	b
1/P61978	12	17.7017	c	21.9425	8	b
1/P62081	12	19.3679	c	20.7434	7	b
1/P62241	12	13.8032	c	20.4314	7	b
1/P62244	12	14.9115	c	20.7657	7	b
1/P62249	12	9.29024	c	20.4759	7	b
1/P62258	12	21.7636	c	21.2209	8	b
[truncated: 12,592 more rows]

## Sheet: Figure4a
st	RSE	pair
2	13.7692	run3_run10
2	12.7738	run17_run18
2	14.8244	master100_run0
2	22.967	run1_master60
2	25.317	run2_master39
2	23.0064	master60_run1
2	25.7505	master82_master81
2	15.4257	run12_master96
2	12.2145	run15_run16
2	31.6257	master58_master57
2	16.0993	master83_run8
2	30.9441	master72_master71
2	25.2199	master39_run2
2	16.0612	run8_master83
2	13.27	run6_run13
2	13.2026	run5_run4
2	12.8366	run18_run17
2	13.9814	run14_run7
2	9.08067	master110_master109
2	15.4594	master96_run12
2	11.5041	master93_master94
2	12.1832	run16_run15
2	9.11063	master109_master110
2	16.0648	master87_run20
2	15.9086	master97_run9
2	25.8176	master81_master82
2	15.1388	run19_master92
2	13.7385	run10_run3
2	14.0966	run7_run14
2	30.9406	master57_master58
2	14.8737	run0_master100
2	16.2581	master86_run11
2	15.1463	master92_run19
2	30.9659	master71_master72
2	11.6015	master94_master93
2	13.2008	run4_run5
2	16.2614	run11_master86
2	13.2994	run13_run6
2	15.9556	run20_master87
2	15.9008	run9_master97
2	11.0548	run39_run40
2	12.5254	master160_master159
2	8.13093	master173_master172
2	8.14109	master172_master173
2	12.2835	run25_run24
2	12.314	run35_run36
2	11.3078	master203_run37
2	15.7937	run26_master150
2	12.5368	master178_run38
2	14.2847	run22_master141
2	8.19296	run33_run32
2	9.29135	master166_master167
2	12.9494	run34_master101
2	10.9856	master170_master171
2	7.1299	run30_run29
2	9.93143	master181_master182
2	14.1926	master141_run22
2	15.7289	master140_run23
2	16.0913	run41_master125
2	12.1693	run36_run35
2	9.02245	run21_run27
2	11.4506	run28_master197
2	10.991	master171_master170
2	11.4458	master197_run28
2	15.9446	run23_master140
2	16.4568	master125_run41
2	7.499	master200_run31
2	11.0241	run40_run39
2	13.073	master101_run34
2	12.2427	run24_run25
2	7.15401	run29_run30
2	12.4862	run38_master178
2	12.4123	master159_master160
2	7.55816	run31_master200
2	9.90607	master182_master181
2	9.13985	run27_run21
2	8.18334	run32_run33
2	11.4232	run37_master203
2	9.28012	master167_master166
2	15.9924	master150_run26
2	11.8608	master79_run43
2	11.836	run43_master79
2	11.2955	run46_run47
2	11.99	master84_run44
2	13.2493	run45_run42
2	13.1893	run42_run45
2	18.5372	run48_master45
2	19.3469	master45_run48
2	11.8077	master66_master67
2	11.9496	run44_master84
2	11.7997	master67_master66
2	11.3087	run47_run46
2	10.9296	master59_run51
2	7.12115	run53_run54
2	13.7624	master50_run57
2	13.8912	master37_master38
2	11.4886	master52_master51
2	9.71806	run52_master70
2	10.9109	run51_master59
2	13.8496	master38_master37
2	6.23789	run49_run50
2	11.9706	run61_run59
2	6.20182	run50_run49
2	11.4083	master49_run60
2	13.74	run57_master50
2	11.972	run59_run61
2	7.1404	run54_run53
2	9.70308	master70_run52
2	14.1947	run58_master42
2	11.614	master51_master52
2	11.4388	run60_master49
2	13.1826	master35_run56
2	13.1658	run56_master35
2	14.2757	master42_run58
2	5.47877	run77_run78
2	11.549	run80_run81
2	10.0528	master189_run79
2	12.3639	master198_run73
2	6.28728	run75_run76
2	13.2905	run69_master196
2	11.4528	run65_run68
2	10.7833	run71_master168
2	14.7695	master149_run70
2	11.7554	master139_master138
2	11.75	master138_master139
2	10.5709	master121_master122
2	17.1637	master105_master104
2	9.40109	master195_master194
2	11.4297	run68_run65
2	16.7543	master104_master105
2	9.37013	master194_master195
2	10.9284	run63_run66
2	5.48281	run78_run77
2	11.633	run81_run80
2	13.2993	master196_run69
2	10.9888	run66_run63
2	6.29892	run76_run75
2	10.2696	master147_master146
2	10.5736	master122_master121
2	8.10412	run74_run72
2	8.44378	run64_run67
2	12.2698	run73_master198
2	10.0289	run79_master189
2	10.7778	master168_run71
2	14.7165	run70_master149
2	8.1267	run72_run74
2	8.35215	run67_run64
2	8.50747	master165_master164
2	8.52074	master164_master165
2	10.291	master146_master147
2	13.1215	run92_master221
2	11.9082	master212_master211
2	15.8234	run154_master152
2	13.8581	run161_master202
2	9.40676	run150_run153
2	9.4107	run153_run150
2	11.4265	run148_master205
2	12.7672	run83_master208
2	11.9231	master226_run90
2	9.96894	master224_master225
2	14.1537	run146_master199
2	11.229	run93_run99
2	9.65427	run97_run96
2	11.9755	run95_master217
2	9.13875	run87_run88
2	17.1007	master175_master174
2	10.0383	run158_master216
2	10.0481	master216_run158
2	13.1826	run149_master201
2	11.9742	master211_master212
2	10.9468	master215_run147
2	30.2786	master31_master30
2	10.057	master220_master219
2	12.0299	master209_run89
2	16.9345	run102_master153
2	14.1167	master102_run155
2	16.6955	master174_master175
2	14.1694	run155_master102
2	17.2038	run166_master126
2	9.67585	run96_run97
2	11.7165	run94_master218
2	12.1986	master222_run98
2	20.4181	master179_run101
2	10.9348	run147_master215
2	15.2289	run152_master163
2	11.7594	run91_master228
2	30.9952	master30_master31
2	17.2401	master153_run102
2	12.2099	run98_master222
2	12.7672	master208_run83
2	13.1978	run86_master210
2	10.4474	master145_master144
2	11.996	master223_run100
2	11.6974	master218_run94
2	20.6149	run103_master56
2	13.1146	master221_run92
2	10.0663	master219_master220
2	8.22236	run85_run84
2	11.4142	run157_run160
2	13.1532	master201_run149
2	12.0369	run89_master209
2	10.3517	master214_master213
2	11.2308	run99_run93
2	11.3976	master205_run148
2	11.3902	run164_run165
2	19.4343	run101_master179
2	11.9318	run90_master226
2	12.0015	run100_master223
2	11.8122	master228_run91
2	8.96354	run156_run159
2	10.4169	master144_master145
2	13.7945	master202_run161
2	12.0126	master217_run95
2	9.35463	run162_master227
2	12.4126	run151_master204
2	8.22423	run84_run85
2	9.35234	master227_run162
2	13.0971	master210_run86
2	15.1894	master163_run152
2	20.556	master56_run103
2	11.4285	run160_run157
2	11.3405	run165_run164
2	10.308	master213_master214
2	9.13599	run88_run87
2	15.8542	master152_run154
2	9.95712	master225_master224
2	12.4434	master204_run151
2	17.3748	master126_run166
2	8.96602	run159_run156
2	14.1384	master199_run146
2	11.8116	run114_master130
2	20.1621	run109_master69
2	8.46981	master151_run122
2	16.2587	run107_master115
2	15.3605	run110_master76
2	15.2795	run112_master106
2	11.5097	run119_run117
2	10.6979	master127_master128
2	7.93437	run120_run121
2	10.0252	run116_master131
2	11.839	master130_run114
2	13.0994	run123_run124
2	15.8519	master115_run107
2	19.5062	master103_run108
2	12.7993	master111_master112
2	13.4513	run115_run113
2	15.2299	run105_master124
2	13.4704	run113_run115
2	10.7127	master128_master127
2	10.0268	master137_run118
2	7.96508	run121_run120
2	15.9623	master76_run110
2	18.9862	run106_master91
2	15.2728	master106_run112
2	19.313	run108_master103
2	24.9881	master54_master55
2	15.0473	master124_run105
2	18.7644	master91_run106
2	10.1224	run118_master137
2	20.0208	master69_run109
2	15.6807	master119_run111
2	11.1506	run117_run119
2	8.57802	run122_master151
2	15.7483	run111_master119
2	12.9173	master112_master111
2	12.9875	run124_run123
2	15.5136	run104_master123
2	26.0079	master55_master54
2	15.4526	master123_run104
2	9.9486	master131_run116
2	12.9114	run137_master188
2	12.81	run142_run141
2	22.7568	master90_master89
2	12.479	master143_master142
2	11.2949	master207_run133
2	12.7077	master142_master143
2	12.9154	run140_master206
2	11.8175	run132_master187
2	24.0621	master89_master90
2	13.5153	run139_run138
2	10.3338	run126_run129
2	13.1181	master133_master132
2	13.1101	master132_master133
2	9.0604	run145_run144
2	14.7276	master74_master75
2	16.3958	run143_master95
2	14.6034	master117_master116
2	28.4465	master77_master78
2	12.6125	run125_run128
2	11.7445	master187_run132
2	16.9189	master95_run143
2	15.0402	master75_master74
2	13.8035	run135_run134
2	12.6054	run128_run125
2	8.67546	run136_master136
2	12.8848	master206_run140
2	13.5238	run138_run139
2	12.1782	master161_run131
2	12.1445	run131_master161
2	12.8161	run141_run142
2	28.0069	master78_master77
2	14.7634	master116_master117
2	7.75348	run130_run127
2	12.9272	master188_run137
2	7.75544	run127_run130
2	9.09937	run144_run145
2	13.8025	run134_run135
2	8.676	master136_run136
2	10.341	run129_run126
2	11.2634	run133_master207
2	13.7203	master88_run187
2	8.90918	master192_master191
2	13.7345	run187_master88
2	11.8067	master155_master154
2	12.0297	run182_run184
2	15.0479	run167_master148
2	13.2603	run174_master156
2	16.8483	master114_master113
2	15.0102	master148_run167
2	12.961	run171_run169
2	12.3729	run175_master169
2	12.0119	run184_run182
2	11.9301	run186_run185
2	12.9247	run169_run171
2	10.2312	run179_run181
2	11.7786	run173_master176
2	10.1946	run181_run179
2	12.3145	master190_run180
2	11.5472	master180_run172
2	8.8934	master191_master192
2	11.715	run183_master193
2	11.7935	master154_master155
2	12.3431	master169_run175
2	11.6722	master193_run183
2	12.1126	run168_master177
2	12.2374	run180_master190
2	16.3407	master113_master114
2	12.1092	master177_run168
2	13.2982	master156_run174
2	11.5434	run172_master180
2	11.8083	master176_run173
2	11.9646	run185_run186
2	15.2957	run177_run176
2	15.3082	run176_run177
2	8.15305	run197_run200
2	10.5791	master129_run208
2	10.5461	run208_master129
2	12.0733	master80_run192
2	11.5534	run205_master162
2	12.2145	master120_run194
2	11.5798	master162_run205
2	11.1297	master118_run196
2	9.26999	run206_run207
2	10.4296	master157_master158
2	9.59417	run188_run191
2	5.99964	run202_run199
2	9.13728	run198_run201
2	8.13434	run204_master184
2	9.27717	master185_master186
2	11.0897	run196_master118
2	10.388	master135_run190
2	9.6382	run191_run188
2	9.84054	master107_master108
2	16.7919	master98_master99
2	11.4351	master134_run193
2	8.12581	master184_run204
2	9.21318	run207_run206
2	10.3748	master158_master157
2	12.1376	run192_master80
2	17.069	master99_master98
2	9.14007	run201_run198
2	12.2617	run194_master120
2	15.0665	master85_run189
2	6.02214	run199_run202
2	14.3076	run195_master73
2	10.4535	master183_run203
2	10.322	run190_master135
2	9.30514	master186_master185
2	9.75759	master108_master107
2	10.4626	run203_master183
2	11.448	run193_master134
2	14.3175	master73_run195
2	15.1147	run189_master85
2	8.15716	run200_run197
2	22.6136	master53_run210
2	15.4029	run224_run221
2	22.5489	run220_run219
2	14.4858	run209_run212
2	13.967	master61_master62
2	17.9484	master44_master43
2	20.9981	master41_master40
2	21.5248	master47_master48
2	16.8423	run225_master68
2	21.4933	master40_master41
2	22.4621	run210_master53
2	17.3699	run216_master63
2	17.6678	master64_run223
2	27.551	run228_master34
2	28.4573	master34_run228
2	22.0503	run219_run220
2	14.6529	run212_run209
2	13.9432	master62_master61
2	28.311	master33_master32
2	17.3185	master63_run216
2	25.2715	run215_master46
2	21.4068	master48_master47
2	19.5856	master36_run218
2	15.9879	run217_run211
2	23.0028	run227_run222
2	17.9865	master43_master44
2	23.562	run213_run214
2	16.8791	master68_run225
2	15.1936	run226_master65
2	23.1706	run222_run227
2	28.3928	master32_master33
2	23.5907	run214_run213
2	15.335	run221_run224
2	17.4656	run223_master64
2	24.0723	master46_run215
2	19.6927	run218_master36
2	15.132	master65_run226
2	16.0741	run211_run217
2	24.5615	master29_master28
2	66.8676	run178_master11
2	20.9556	master24_master25
2	78.9134	master9_master10
2	14.5476	run55_run62
2	71.5459	master10_master9
2	29.0777	master18_master19
2	22.1358	master21_master20
2	98.46	master8_master7
2	59.657	master6_master5
2	85.8851	master4_master3
2	97.1221	master2_run82
2	28.1789	master22_master23
2	21.234	master25_master24
2	28.5372	master26_master27
2	89.7084	master13_master12
2	29.928	run163_master16
2	14.5052	run62_run55
2	28.8094	master19_master18
2	29.5616	master27_master26
2	80.9662	master14_master15
2	65.281	master11_run178
2	22.9911	master28_master29
2	91.4067	run82_master2
2	88.9308	master12_master13
2	81.6383	master3_master4
2	15.8628	run170_master17
2	66.5558	master5_master6
2	30.5986	master16_run163
2	21.4993	master20_master21
2	15.8823	master17_run170
2	68.062	master15_master14
2	97.107	master7_master8
2	29.0517	master23_master22
1	16.6366	run0_run1
1	17.7142	run0_run2
1	18.5011	run0_run3
1	19.7523	run0_run4
1	19.03	run0_run5
1	28.3286	run0_run6
1	12.8987	run0_run7
1	17.2659	run0_run8
1	13.9002	run0_run9
1	16.8762	run0_run10
1	16.7218	run0_run11
1	19.3578	run0_run12
1	29.5406	run0_run13
1	13.5561	run0_run14
1	14.2945	run0_run15
1	14.7509	run0_run16
1	23.3534	run0_run17
1	22.5924	run0_run18
1	18.024	run0_run19
1	31.4771	run0_run20
1	87.2611	run0_run21
1	86.6489	run0_run22
1	81.4528	run0_run23
1	83.4956	run0_run24
1	85.2102	run0_run25
1	85.3003	run0_run26
1	86.3516	run0_run27
1	91.7768	run0_run28
1	86.983	run0_run29
1	79.057	run0_run30
1	88.1831	run0_run31
1	86.4366	run0_run32
1	87.8254	run0_run33
1	82.1531	run0_run34
1	90.2138	run0_run35
1	85.9335	run0_run36
1	84.5139	run0_run37
1	81.5097	run0_run38
1	89.3962	run0_run39
1	84.7056	run0_run40
1	76.9047	run0_run41
1	100.136	run0_run42
1	105.283	run0_run43
1	102.8	run0_run44
1	96.4105	run0_run45
1	101.569	run0_run46
1	102.51	run0_run47
1	95.79	run0_run48
1	103.708	run0_run49
1	103.01	run0_run50
1	98.3239	run0_run51
1	98.0025	run0_run52
1	97.1217	run0_run53
1	96.5723	run0_run54
1	89.713	run0_run55
1	98.8886	run0_run56
1	94.2701	run0_run57
1	89.3501	run0_run58
1	94.5306	run0_run59
1	93.0362	run0_run60
1	91.7838	run0_run61
1	83.3916	run0_run62
1	91.0645	run0_run63
1	87.7964	run0_run64
1	89.4649	run0_run65
1	90.5465	run0_run66
1	88.148	run0_run67
1	91.0942	run0_run68
1	90.038	run0_run69
1	87.0103	run0_run70
1	87.9389	run0_run71
1	88.0731	run0_run72
1	86.6204	run0_run73
1	87.3576	run0_run74
1	85.4345	run0_run75
1	76.8489	run0_run76
1	87.7058	run0_run77
1	88.2104	run0_run78
1	85.997	run0_run79
1	85.2728	run0_run80
1	85.5357	run0_run81
1	102.169	run0_run82
1	77.1305	run0_run83
1	76.0214	run0_run84
1	76.2724	run0_run85
1	76.9926	run0_run86
1	76.045	run0_run87
1	76.2648	run0_run88
1	76.5583	run0_run89
1	75.6943	run0_run90
1	76.0004	run0_run91
1	74.476	run0_run92
1	74.8223	run0_run93
1	75.2956	run0_run94
1	74.3893	run0_run95
1	75.306	run0_run96
1	74.6442	run0_run97
1	74.7851	run0_run98
1	74.9326	run0_run99
1	74.8299	run0_run100
1	72.8656	run0_run101
1	72.3835	run0_run102
1	80.2704	run0_run103
1	64.0863	run0_run104
1	64.1355	run0_run105
1	60.1783	run0_run106
1	64.7827	run0_run107
1	62.1192	run0_run108
1	62.0973	run0_run109
1	62.4868	run0_run110
1	62.3103	run0_run111
1	61.7224	run0_run112
1	62.2183	run0_run113
1	64.9928	run0_run114
1	63.3047	run0_run115
1	64.4106	run0_run116
1	63.5199	run0_run117
1	64.1882	run0_run118
1	62.8495	run0_run119
1	62.9955	run0_run120
1	63.0628	run0_run121
1	63.9813	run0_run122
1	63.5744	run0_run123
1	63.2583	run0_run124
1	120.041	run0_run125
1	107.478	run0_run126
1	100.765	run0_run127
1	119.544	run0_run128
1	109.642	run0_run129
1	102.057	run0_run130
1	118.46	run0_run131
1	107.737	run0_run132
1	101.034	run0_run133
1	111.223	run0_run134
1	114.995	run0_run135
1	109.528	run0_run136
1	104.693	run0_run137
1	104.3	run0_run138
1	102.324	run0_run139
1	95.8328	run0_run140
1	100.219	run0_run141
1	98.6932	run0_run142
1	103.488	run0_run143
1	94.051	run0_run144
1	96.2353	run0_run145
1	74.171	run0_run146
1	73.9614	run0_run147
1	75.6279	run0_run148
1	75.4154	run0_run149
1	74.3238	run0_run150
1	75.7227	run0_run151
1	74.4582	run0_run152
1	73.493	run0_run153
1	75.4588	run0_run154
1	72.445	run0_run155
1	73.1102	run0_run156
1	74.2607	run0_run157
1	72.7496	run0_run158
1	72.7797	run0_run159
1	75.0007	run0_run160
1	74.3164	run0_run161
1	72.5781	run0_run162
1	76.0051	run0_run163
1	70.829	run0_run164
1	70.4897	run0_run165
1	71.6274	run0_run166
1	76.2916	run0_run167
1	77.8156	run0_run168
1	77.3483	run0_run169
1	69.8574	run0_run170
1	77.9483	run0_run171
1	77.5709	run0_run172
1	77.4121	run0_run173
1	76.5969	run0_run174
1	76.2413	run0_run175
1	76.0907	run0_run176
1	76.8023	run0_run177
1	70.8203	run0_run178
1	78.0148	run0_run179
1	77.4027	run0_run180
1	75.7613	run0_run181
1	76.2907	run0_run182
1	76.6309	run0_run183
1	76.1926	run0_run184
1	74.1773	run0_run185
1	72.7131	run0_run186
1	75.6558	run0_run187
1	70.876	run0_run188
1	71.8441	run0_run189
1	72.6892	run0_run190
1	73.5546	run0_run191
1	68.5191	run0_run192
1	72.1709	run0_run193
1	71.7598	run0_run194
1	68.5338	run0_run195
1	69.9227	run0_run196
1	72.9594	run0_run197
1	72.3614	run0_run198
1	70.3592	run0_run199
1	73.567	run0_run200
1	72.7251	run0_run201
1	71.7294	run0_run202
1	71.3989	run0_run203
1	72.8084	run0_run204
1	72.2119	run0_run205
1	67.4662	run0_run206
1	68.5769	run0_run207
1	68.1607	run0_run208
1	47.1896	run0_run209
1	47.9074	run0_run210
1	47.6563	run0_run211
1	46.7777	run0_run212
1	47.2091	run0_run213
1	47.5011	run0_run214
1	47.3479	run0_run215
1	46.9154	run0_run216
1	47.3351	run0_run217
1	46.2537	run0_run218
1	49.1277	run0_run219
1	47.2656	run0_run220
1	46.9943	run0_run221
1	49.5737	run0_run222
1	47.3349	run0_run223
1	47.6566	run0_run224
1	47.412	run0_run225
1	48.2018	run0_run226
1	50.1804	run0_run227
1	52.6941	run0_run228
1	16.6339	run1_run0
1	9.96497	run1_run2
1	19.598	run1_run3
1	14.5211	run1_run4
1	16.593	run1_run5
1	26.0266	run1_run6
1	17.2452	run1_run7
1	12.2253	run1_run8
1	16.0197	run1_run9
1	18.8356	run1_run10
1	17.3989	run1_run11
1	15.4986	run1_run12
1	27.4384	run1_run13
1	15.7896	run1_run14
1	18.4962	run1_run15
1	16.2542	run1_run16
1	18.5538	run1_run17
1	17.8628	run1_run18
1	18.9614	run1_run19
1	29.6355	run1_run20
1	85.4636	run1_run21
1	84.7881	run1_run22
1	79.9265	run1_run23
1	81.7306	run1_run24
1	82.9436	run1_run25
1	82.6319	run1_run26
1	84.6112	run1_run27
1	88.9369	run1_run28
1	85.0473	run1_run29
1	77.393	run1_run30
1	85.9206	run1_run31
1	84.8018	run1_run32
1	85.9819	run1_run33
1	80.3558	run1_run34
1	87.312	run1_run35
1	84.1686	run1_run36
1	82.8022	run1_run37
1	80.1047	run1_run38
1	86.6133	run1_run39
1	83.2274	run1_run40
1	75.4269	run1_run41
1	98.8393	run1_run42
1	103.625	run1_run43
1	101.331	run1_run44
1	94.9234	run1_run45
1	99.8865	run1_run46
1	100.952	run1_run47
1	94.3033	run1_run48
1	102.234	run1_run49
1	101.468	run1_run50
1	96.5978	run1_run51
1	96.7616	run1_run52
1	95.579	run1_run53
1	94.9626	run1_run54
1	88.3812	run1_run55
1	97.4934	run1_run56
1	92.7001	run1_run57
1	87.5348	run1_run58
1	92.563	run1_run59
1	91.5969	run1_run60
1	90.0504	run1_run61
1	81.572	run1_run62
1	89.2231	run1_run63
1	86.5731	run1_run64
1	87.6135	run1_run65
1	88.8004	run1_run66
1	86.4077	run1_run67
1	88.4748	run1_run68
1	88.214	run1_run69
1	85.7671	run1_run70
1	86.1547	run1_run71
1	86.774	run1_run72
1	85.2046	run1_run73
1	85.6813	run1_run74
1	83.8098	run1_run75
1	75.1068	run1_run76
1	85.8785	run1_run77
1	86.3844	run1_run78
1	84.7859	run1_run79
1	83.549	run1_run80
1	84.1156	run1_run81
1	100.392	run1_run82
1	75.008	run1_run83
1	73.8271	run1_run84
1	74.0611	run1_run85
1	75.0054	run1_run86
1	74.0091	run1_run87
1	74.0527	run1_run88
1	74.5862	run1_run89
1	73.5698	run1_run90
1	73.883	run1_run91
1	72.6491	run1_run92
1	72.9336	run1_run93
1	73.4536	run1_run94
1	72.3219	run1_run95
1	73.4242	run1_run96
1	72.6192	run1_run97
1	73.0508	run1_run98
1	73.0257	run1_run99
1	72.8394	run1_run100
1	71.2432	run1_run101
1	70.7689	run1_run102
1	78.9112	run1_run103
1	53.0643	run1_run104
1	53.751	run1_run105
1	53.489	run1_run106
1	55.413	run1_run107
1	53.806	run1_run108
1	52.5655	run1_run109
1	54.0311	run1_run110
1	52.329	run1_run111
1	51.882	run1_run112
1	51.76	run1_run113
1	51.9095	run1_run114
1	52.2811	run1_run115
1	52.8288	run1_run116
1	52.5829	run1_run117
1	52.8842	run1_run118
1	52.4523	run1_run119
1	51.9654	run1_run120
1	51.8129	run1_run121
1	52.3223	run1_run122
1	53.0471	run1_run123
1	52.7888	run1_run124
1	117.063	run1_run125
1	104.753	run1_run126
1	98.5214	run1_run127
1	116.536	run1_run128
1	107.063	run1_run129
1	99.0591	run1_run130
1	115.245	run1_run131
1	104.902	run1_run132
1	98.0011	run1_run133
1	108.136	run1_run134
1	111.702	run1_run135
1	106.651	run1_run136
1	101.859	run1_run137
1	101.028	run1_run138
1	99.5828	run1_run139
1	93.458	run1_run140
1	97.2071	run1_run141
1	95.8483	run1_run142
1	100.962	run1_run143
1	90.3839	run1_run144
1	93.7628	run1_run145
1	70.9955	run1_run146
1	71.2965	run1_run147
1	72.8772	run1_run148
1	72.8894	run1_run149
1	71.8804	run1_run150
1	73.0181	run1_run151
1	71.433	run1_run152
1	70.7631	run1_run153
1	72.7843	run1_run154
1	69.7783	run1_run155
1	70.3873	run1_run156
1	71.4735	run1_run157
1	70.2258	run1_run158
1	70.1004	run1_run159
1	72.5775	run1_run160
1	71.4345	run1_run161
1	69.864	run1_run162
1	73.7351	run1_run163
1	68.2587	run1_run164
1	67.8956	run1_run165
1	69.1049	run1_run166
1	73.4091	run1_run167
1	75.3041	run1_run168
1	74.5555	run1_run169
1	67.6965	run1_run170
1	75.0091	run1_run171
1	75.1859	run1_run172
1	74.7473	run1_run173
1	74.1066	run1_run174
1	73.7637	run1_run175
1	73.7152	run1_run176
1	74.757	run1_run177
1	68.017	run1_run178
1	74.8978	run1_run179
1	74.5848	run1_run180
1	72.9928	run1_run181
1	73.5111	run1_run182
1	74.0264	run1_run183
1	73.7072	run1_run184
1	71.5922	run1_run185
1	70.3053	run1_run186
1	73.0278	run1_run187
1	69.5505	run1_run188
1	70.6682	run1_run189
1	70.998	run1_run190
1	71.9284	run1_run191
1	66.8378	run1_run192
1	70.9439	run1_run193
1	70.3344	run1_run194
1	66.7501	run1_run195
1	68.6147	run1_run196
1	71.3	run1_run197
1	70.8731	run1_run198
1	68.8622	run1_run199
1	71.9012	run1_run200
1	71.0288	run1_run201
1	69.8832	run1_run202
1	70.5855	run1_run203
1	70.7954	run1_run204
1	70.9425	run1_run205
1	66.2508	run1_run206
1	67.6375	run1_run207
1	67.0641	run1_run208
1	44.9639	run1_run209
1	45.4057	run1_run210
1	44.7383	run1_run211
1	44.349	run1_run212
1	45.2666	run1_run213
1	46.2396	run1_run214
1	44.5486	run1_run215
1	44.5445	run1_run216
1	44.8146	run1_run217
1	44.5568	run1_run218
1	47.2014	run1_run219
1	45.0856	run1_run220
1	43.9301	run1_run221
1	47.3599	run1_run222
1	44.5598	run1_run223
1	45.0669	run1_run224
1	45.2573	run1_run225
1	45.6254	run1_run226
1	48.8326	run1_run227
1	50.4626	run1_run228
1	17.7001	run2_run0
1	9.97845	run2_run1
1	14.0624	run2_run3
1	9.35427	run2_run4
1	11.0137	run2_run5
1	20.4351	run2_run6
1	16.9534	run2_run7
1	11.0503	run2_run8
1	13.9514	run2_run9
1	15.3799	run2_run10
1	11.6462	run2_run11
1	11.1885	run2_run12
1	20.6803	run2_run13
1	14.7545	run2_run14
1	15.5037	run2_run15
1	14.3762	run2_run16
1	14.7267	run2_run17
1	14.4488	run2_run18
1	15.9484	run2_run19
1	23.5672	run2_run20
1	82.6228	run2_run21
1	82.2595	run2_run22
1	77.1386	run2_run23
1	79.1018	run2_run24
1	80.3117	run2_run25
1	83.4091	run2_run26
1	82.7786	run2_run27
1	90.019	run2_run28
1	82.5728	run2_run29
1	75.6444	run2_run30
1	83.6793	run2_run31
1	82.6136	run2_run32
1	83.6914	run2_run33
1	77.6786	run2_run34
1	88.3557	run2_run35
1	81.7648	run2_run36
1	80.0279	run2_run37
1	78.3506	run2_run38
1	87.4307	run2_run39
1	80.8415	run2_run40
1	73.1943	run2_run41
1	94.5155	run2_run42
1	99.1758	run2_run43
1	96.7943	run2_run44
1	90.7858	run2_run45
1	95.4844	run2_run46
1	96.7907	run2_run47
1	90.5572	run2_run48
1	98.099	run2_run49
1	97.3856	run2_run50
1	92.8949	run2_run51
1	93.1093	run2_run52
1	92.0488	run2_run53
1	91.3019	run2_run54
1	84.8345	run2_run55
1	93.3044	run2_run56
1	88.8502	run2_run57
1	83.7362	run2_run58
1	93.7811	run2_run59
1	87.8438	run2_run60
1	86.5491	run2_run61
1	77.8621	run2_run62
1	86.6021	run2_run63
1	85.0001	run2_run64
1	85.2998	run2_run65
1	86.1403	run2_run66
1	83.9974	run2_run67
1	89.3439	run2_run68
1	85.8543	run2_run69
1	83.4259	run2_run70
1	83.7793	run2_run71
1	84.1987	run2_run72
1	83.1328	run2_run73
1	83.33	run2_run74
1	82.1455	run2_run75
1	73.5643	run2_run76
1	83.5491	run2_run77
1	83.8551	run2_run78
1	82.0907	run2_run79
1	81.175	run2_run80
1	81.691	run2_run81
1	97.4036	run2_run82
1	72.4977	run2_run83
1	71.3412	run2_run84
1	71.1493	run2_run85
1	71.924	run2_run86
1	71.314	run2_run87
1	71.388	run2_run88
1	71.7244	run2_run89
1	71.0693	run2_run90
1	71.0137	run2_run91
1	69.9455	run2_run92
1	70.0458	run2_run93
1	70.9845	run2_run94
1	69.4854	run2_run95
1	70.2722	run2_run96
1	69.9002	run2_run97
1	70.1165	run2_run98
1	70.1633	run2_run99
1	70.266	run2_run100
1	68.409	run2_run101
1	68.0123	run2_run102
1	76.3737	run2_run103
1	51.6636	run2_run104
1	52.2309	run2_run105
1	50.9	run2_run106
1	57.2589	run2_run107
1	52.1433	run2_run108
1	50.4808	run2_run109
1	55.7307	run2_run110
1	50.7518	run2_run111
1	50.2481	run2_run112
1	49.6578	run2_run113
1	50.6549	run2_run114
1	51.515	run2_run115
1	51.414	run2_run116
1	50.1867	run2_run117
1	50.2186	run2_run118
1	50.184	run2_run119
1	49.3325	run2_run120
1	49.9053	run2_run121
1	50.8614	run2_run122
1	54.7056	run2_run123
1	54.6378	run2_run124
1	117.236	run2_run125
1	100.848	run2_run126
1	94.6323	run2_run127
1	116.431	run2_run128
1	107.378	run2_run129
1	95.2006	run2_run130
1	115.312	run2_run131
1	105.206	run2_run132
1	94.2094	run2_run133
1	103.17	run2_run134
1	112.109	run2_run135
1	102.98	run2_run136
1	102.011	run2_run137
1	101.796	run2_run138
1	95.6856	run2_run139
1	90.5105	run2_run140
1	97.3792	run2_run141
1	92.1274	run2_run142
1	97.6753	run2_run143
1	86.7316	run2_run144
1	90.5789	run2_run145
1	68.9199	run2_run146
1	69.5474	run2_run147
1	70.7454	run2_run148
1	70.6399	run2_run149
1	69.8036	run2_run150
1	70.8788	run2_run151
1	69.1363	run2_run152
1	68.8937	run2_run153
1	70.7678	run2_run154
1	67.7972	run2_run155
1	68.2939	run2_run156
1	69.6155	run2_run157
1	68.1705	run2_run158
1	68.1884	run2_run159
1	70.2937	run2_run160
1	69.4707	run2_run161
1	67.9421	run2_run162
1	71.6309	run2_run163
1	66.6865	run2_run164
1	65.9121	run2_run165
1	67.1562	run2_run166
1	71.7191	run2_run167
1	73.6171	run2_run168
1	72.9156	run2_run169
1	66.7493	run2_run170
1	73.4026	run2_run171
1	73.6344	run2_run172
1	72.3361	run2_run173
1	71.9988	run2_run174
1	71.5819	run2_run175
1	71.6987	run2_run176
1	73.4484	run2_run177
1	67.2679	run2_run178
1	73.2496	run2_run179
1	72.7283	run2_run180
1	71.58	run2_run181
1	71.8467	run2_run182
1	72.3833	run2_run183
1	71.9769	run2_run184
1	69.6779	run2_run185
1	68.934	run2_run186
1	71.6674	run2_run187
1	68.285	run2_run188
1	69.0795	run2_run189
1	69.831	run2_run190
1	70.7017	run2_run191
1	65.9015	run2_run192
1	69.5935	run2_run193
1	68.9585	run2_run194
1	65.7674	run2_run195
1	66.9236	run2_run196
1	69.8346	run2_run197
1	69.5158	run2_run198
1	67.5355	run2_run199
1	70.4803	run2_run200
1	69.4176	run2_run201
1	68.4185	run2_run202
1	68.9809	run2_run203
1	69.0238	run2_run204
1	69.2551	run2_run205
1	64.7897	run2_run206
1	65.9717	run2_run207
1	65.3376	run2_run208
1	43.8109	run2_run209
1	44.0254	run2_run210
1	43.7923	run2_run211
1	43.4332	run2_run212
1	43.7097	run2_run213
1	44.691	run2_run214
1	42.5137	run2_run215
1	42.7502	run2_run216
1	44.1147	run2_run217
1	42.3727	run2_run218
1	45.1688	run2_run219
1	43.7991	run2_run220
1	42.3594	run2_run221
1	45.0733	run2_run222
1	42.9988	run2_run223
1	43.733	run2_run224
1	43.7238	run2_run225
1	44.1912	run2_run226
1	45.17	run2_run227
1	47.0167	run2_run228
1	18.5103	run3_run0
1	19.5831	run3_run1
1	14.0882	run3_run2
1	17.2178	run3_run4
1	16.1703	run3_run5
1	20.9435	run3_run6
1	18.9128	run3_run7
1	18.5668	run3_run8
1	16.0549	run3_run9
1	13.7692	run3_run10
1	13.0678	run3_run11
1	17.0832	run3_run12
1	21.9797	run3_run13
1	17.7436	run3_run14
1	17.0121	run3_run15
1	15.9821	run3_run16
1	20.9682	run3_run17
1	20.8345	run3_run18
1	14.5835	run3_run19
1	23.4607	run3_run20
1	89.7424	run3_run21
1	89.0638	run3_run22
1	83.6049	run3_run23
1	85.8803	run3_run24
1	87.4418	run3_run25
1	87.6458	run3_run26
1	88.9626	run3_run27
1	94.4498	run3_run28
1	89.3505	run3_run29
1	82.0058	run3_run30
1	90.4826	run3_run31
1	88.8072	run3_run32
1	90.0939	run3_run33
1	84.4216	run3_run34
1	92.6046	run3_run35
1	88.2877	run3_run36
1	86.515	run3_run37
1	84.088	run3_run38
1	92.1311	run3_run39
1	86.8978	run3_run40
1	78.3602	run3_run41
1	102.981	run3_run42
1	107.887	run3_run43
1	105.038	run3_run44
1	98.5755	run3_run45
1	103.758	run3_run46
1	104.627	run3_run47
1	97.7974	run3_run48
1	105.922	run3_run49
1	105.111	run3_run50
1	100.654	run3_run51
1	100.162	run3_run52
1	99.1054	run3_run53
1	98.6385	run3_run54
1	91.5927	run3_run55
1	101.166	run3_run56
1	96.476	run3_run57
1	91.4293	run3_run58
1	96.3988	run3_run59
1	95.0671	run3_run60
1	93.8429	run3_run61
1	84.649	run3_run62
1	93.954	run3_run63
1	90.5454	run3_run64
1	92.2175	run3_run65
1	93.2929	run3_run66
1	90.7828	run3_run67
1	93.6661	run3_run68
1	93.1466	run3_run69
1	89.7173	run3_run70
1	90.6709	run3_run71
1	90.8779	run3_run72
1	88.9846	run3_run73
1	90.2248	run3_run74
1	87.8321	run3_run75
1	79.0283	run3_run76
1	90.4506	run3_run77
1	90.6897	run3_run78
1	88.6753	run3_run79
1	87.5835	run3_run80
1	87.8832	run3_run81
1	105.869	run3_run82
1	80.018	run3_run83
1	78.8843	run3_run84
1	79.219	run3_run85
1	79.7523	run3_run86
1	79.01	run3_run87
1	78.9964	run3_run88
1	79.4993	run3_run89
1	78.7199	run3_run90
1	78.9504	run3_run91
1	77.3761	run3_run92
1	77.709	run3_run93
1	78.0457	run3_run94
1	77.1376	run3_run95
1	78.1446	run3_run96
1	77.4914	run3_run97
1	77.4214	run3_run98
1	77.7284	run3_run99
1	77.4653	run3_run100
1	75.2747	run3_run101
1	74.7217	run3_run102
1	83.3434	run3_run103
1	66.3828	run3_run104
1	65.8394	run3_run105
1	62.8491	run3_run106
1	65.9314	run3_run107
1	63.2463	run3_run108
1	65.1869	run3_run109
1	63.1536	run3_run110
1	66.7334	run3_run111
1	65.2522	run3_run112
1	65.639	run3_run113
1	67.6592	run3_run114
1	65.3231	run3_run115
1	65.9739	run3_run116
1	66.1007	run3_run117
1	66.6406	run3_run118
1	64.1468	run3_run119
1	64.3941	run3_run120
1	64.7004	run3_run121
1	65.731	run3_run122
1	64.6269	run3_run123
1	63.2998	run3_run124
1	124.786	run3_run125
1	111.752	run3_run126
1	105.289	run3_run127
1	124.464	run3_run128
1	114.545	run3_run129
1	106.367	run3_run130
1	123.367	run3_run131
1	113	run3_run132
1	105.384	run3_run133
1	114.827	run3_run134
1	119.848	run3_run135
1	114.14	run3_run136
1	109.101	run3_run137
1	109.237	run3_run138
1	107.005	run3_run139
1	100.279	run3_run140
1	104.94	run3_run141
1	103.13	run3_run142
1	107.456	run3_run143
1	96.6678	run3_run144
1	100.294	run3_run145
1	77.1642	run3_run146
1	77.3757	run3_run147
1	79.1552	run3_run148
1	78.5001	run3_run149
1	77.738	run3_run150
1	78.8568	run3_run151
1	77.3603	run3_run152
1	76.4594	run3_run153
1	78.5038	run3_run154
1	75.4937	run3_run155
1	76.2904	run3_run156
1	77.0445	run3_run157
1	75.6753	run3_run158
1	76.1815	run3_run159
1	77.9988	run3_run160
1	77.2594	run3_run161
1	75.4564	run3_run162
1	78.7875	run3_run163
1	73.2886	run3_run164
1	73.548	run3_run165
1	74.3912	run3_run166
1	80.1121	run3_run167
1	81.8508	run3_run168
1	81.6216	run3_run169
1	74.1992	run3_run170
1	81.7839	run3_run171
1	81.8655	run3_run172
1	81.2731	run3_run173
1	80.8472	run3_run174
1	80.5909	run3_run175
1	80.1531	run3_run176
1	80.5222	run3_run177
1	74.3888	run3_run178
1	81.4985	run3_run179
1	81.2696	run3_run180
1	79.3207	run3_run181
1	79.8941	run3_run182
1	80.7958	run3_run183
1	80.3086	run3_run184
1	77.2374	run3_run185
1	75.8605	run3_run186
1	78.8163	run3_run187
1	73.6131	run3_run188
1	74.1898	run3_run189
1	75.4691	run3_run190
1	76.031	run3_run191
1	70.9118	run3_run192
1	74.5944	run3_run193
1	74.7594	run3_run194
1	70.707	run3_run195
1	72.0898	run3_run196
1	75.2711	run3_run197
1	74.6441	run3_run198
1	72.6464	run3_run199
1	76.1578	run3_run200
1	75.0774	run3_run201
1	73.7405	run3_run202
1	74.1528	run3_run203
1	74.9222	run3_run204
1	74.5575	run3_run205
1	69.1742	run3_run206
1	70.7297	run3_run207
1	70.3111	run3_run208
1	49.7267	run3_run209
1	49.5499	run3_run210
1	49.0023	run3_run211
1	49.1413	run3_run212
1	48.4489	run3_run213
1	48.188	run3_run214
1	48.1337	run3_run215
1	48.4369	run3_run216
1	48.6766	run3_run217
1	47.112	run3_run218
1	49.8874	run3_run219
1	47.8725	run3_run220
1	47.7329	run3_run221
1	50.2936	run3_run222
1	48.4342	run3_run223
1	48.0147	run3_run224
1	48.2726	run3_run225
1	49.0411	run3_run226
1	49.8741	run3_run227
1	51.2006	run3_run228
1	19.7542	run4_run0
1	14.4593	run4_run1
1	9.38874	run4_run2
1	17.2389	run4_run3
1	13.2008	run4_run5
1	20.0382	run4_run6
1	20.0577	run4_run7
1	14.8116	run4_run8
1	16.9715	run4_run9
1	16.9303	run4_run10
1	13.7242	run4_run11
1	13.6882	run4_run12
1	20.6272	run4_run13
1	17.9603	run4_run14
1	19.7802	run4_run15
1	17.9299	run4_run16
1	15.9461	run4_run17
1	15.3925	run4_run18
1	17.1695	run4_run19
1	23.4116	run4_run20
1	88.7377	run4_run21
1	88.1467	run4_run22
1	82.5273	run4_run23
1	84.5234	run4_run24
1	85.9822	run4_run25
1	85.3985	run4_run26
1	87.9202	run4_run27
1	92.2586	run4_run28
1	88.525	run4_run29
1	81.0319	run4_run30
1	89.2165	run4_run31
1	88.2395	run4_run32
1	89.0063	run4_run33
1	83.4679	run4_run34
1	90.5475	run4_run35
1	87.0804	run4_run36
1	85.6642	run4_run37
1	83.6222	run4_run38
1	89.6625	run4_run39
1	86.3585	run4_run40
1	78.2604	run4_run41
1	103.982	run4_run42
1	109.014	run4_run43
1	106.51	run4_run44
1	100.134	run4_run45
1	105.011	run4_run46
1	105.798	run4_run47
1	98.9818	run4_run48
1	107.121	run4_run49
1	106.339	run4_run50
1	101.572	run4_run51
1	101.38	run4_run52
1	100.474	run4_run53
1	99.8832	run4_run54
1	93.0322	run4_run55
1	101.898	run4_run56
1	97.6213	run4_run57
1	92.4705	run4_run58
1	96.9837	run4_run59
1	95.7803	run4_run60
1	94.5556	run4_run61
1	86.0884	run4_run62
1	92.1024	run4_run63
1	89.1443	run4_run64
1	90.4072	run4_run65
1	91.6829	run4_run66
1	89.0123	run4_run67
1	91.4569	run4_run68
1	91.2368	run4_run69
1	88.3304	run4_run70
1	88.9255	run4_run71
1	89.6639	run4_run72
1	88.202	run4_run73
1	88.5906	run4_run74
1	86.8467	run4_run75
1	78.2305	run4_run76
1	88.7302	run4_run77
1	89.0361	run4_run78
1	87.5175	run4_run79
1	85.9545	run4_run80
1	86.2306	run4_run81
1	105.647	run4_run82
1	78.6615	run4_run83
1	77.4321	run4_run84
1	77.6739	run4_run85
1	78.3748	run4_run86
1	77.4857	run4_run87
1	77.4594	run4_run88
1	78.2351	run4_run89
1	77.267	run4_run90
1	77.5268	run4_run91
1	76.0806	run4_run92
1	76.3224	run4_run93
1	76.7479	run4_run94
1	75.8923	run4_run95
1	76.7987	run4_run96
1	76.02	run4_run97
1	76.2632	run4_run98
1	76.268	run4_run99
1	76.1008	run4_run100
1	74.1118	run4_run101
1	73.6468	run4_run102
1	81.9539	run4_run103
1	60.2429	run4_run104
1	60.8494	run4_run105
1	59.162	run4_run106
1	60.1824	run4_run107
1	59.0406	run4_run108
1	58.7985	run4_run109
1	57.3073	run4_run110
1	58.0328	run4_run111
1	58.4665	run4_run112
1	58.5722	run4_run113
1	60.1041	run4_run114
1	58.744	run4_run115
1	60.3922	run4_run116
1	58.7109	run4_run117
1	59.9456	run4_run118
1	58.6264	run4_run119
1	58.1022	run4_run120
1	58.3692	run4_run121
1	60.1327	run4_run122
1	57.4417	run4_run123
1	57.2173	run4_run124
1	123.923	run4_run125
1	111.447	run4_run126
1	104.889	run4_run127
1	123.235	run4_run128
1	113.621	run4_run129
1	105.771	run4_run130
1	122.36	run4_run131
1	111.331	run4_run132
1	104.925	run4_run133
1	114.851	run4_run134
1	118.706	run4_run135
1	113.232	run4_run136
1	107.969	run4_run137
1	107.912	run4_run138
1	105.833	run4_run139
1	99.8535	run4_run140
1	103.658	run4_run141
1	102.04	run4_run142
1	107.086	run4_run143
1	97.2469	run4_run144
1	99.2739	run4_run145
1	75.0324	run4_run146
1	75.2937	run4_run147
1	76.8794	run4_run148
1	76.707	run4_run149
1	75.713	run4_run150
1	76.9482	run4_run151
1	75.6185	run4_run152
1	74.6314	run4_run153
1	76.5993	run4_run154
1	73.8872	run4_run155
1	74.1802	run4_run156
1	75.2977	run4_run157
1	73.9157	run4_run158
1	73.9994	run4_run159
1	76.2052	run4_run160
1	75.3661	run4_run161
1	73.6515	run4_run162
1	77.4171	run4_run163
1	71.7853	run4_run164
1	71.1003	run4_run165
1	72.3938	run4_run166
1	78.555	run4_run167
1	80.3346	run4_run168
1	80.098	run4_run169
1	72.7204	run4_run170
1	80.4479	run4_run171
1	80.4975	run4_run172
1	79.5727	run4_run173
1	79.0556	run4_run174
1	78.8472	run4_run175
1	78.8196	run4_run176
1	79.8975	run4_run177
1	73.3238	run4_run178
1	80.2684	run4_run179
1	79.6636	run4_run180
1	78.1697	run4_run181
1	78.4978	run4_run182
1	79.0912	run4_run183
1	78.6957	run4_run184
1	76.3084	run4_run185
1	74.8604	run4_run186
1	77.9891	run4_run187
1	72.5574	run4_run188
1	73.3131	run4_run189
1	73.7349	run4_run190
1	74.7937	run4_run191
1	70.1168	run4_run192
1	73.6802	run4_run193
1	72.9905	run4_run194
1	69.7588	run4_run195
1	71.1737	run4_run196
1	73.6625	run4_run197
1	73.4754	run4_run198
1	71.3699	run4_run199
1	74.4637	run4_run200
1	73.3375	run4_run201
1	72.4632	run4_run202
1	72.7476	run4_run203
1	73.3457	run4_run204
1	73.4709	run4_run205
1	68.6148	run4_run206
1	69.6201	run4_run207
1	69.2035	run4_run208
1	48.5964	run4_run209
1	49.3208	run4_run210
1	47.8282	run4_run211
1	48.2629	run4_run212
1	48.2097	run4_run213
1	47.3611	run4_run214
1	47.4169	run4_run215
1	47.2575	run4_run216
1	48.1138	run4_run217
1	46.4175	run4_run218
1	49.3048	run4_run219
1	46.9957	run4_run220
1	46.8839	run4_run221
1	49.9908	run4_run222
1	47.2129	run4_run223
1	47.3583	run4_run224
1	47.636	run4_run225
1	47.9738	run4_run226
1	49.1791	run4_run227
1	50.4531	run4_run228
1	19.0835	run5_run0
1	16.4892	run5_run1
1	10.9883	run5_run2
1	16.2325	run5_run3
1	13.2026	run5_run4
1	18.5866	run5_run6
1	19.2567	run5_run7
1	16.1361	run5_run8
1	17.2806	run5_run9
1	14.7695	run5_run10
1	13.5757	run5_run11
1	13.9816	run5_run12
1	18.8009	run5_run13
1	17.8602	run5_run14
1	19.0545	run5_run15
1	17.468	run5_run16
1	17.0096	run5_run17
1	16.1755	run5_run18
1	16.5295	run5_run19
1	22.4807	run5_run20
1	89.0519	run5_run21
1	88.5733	run5_run22
1	83.0678	run5_run23
1	85.0965	run5_run24
1	86.3971	run5_run25
1	85.9164	run5_run26
1	88.5951	run5_run27
1	93.0334	run5_run28
1	88.9414	run5_run29
1	81.9426	run5_run30
1	89.7918	run5_run31
1	88.8222	run5_run32
1	89.746	run5_run33
1	83.66	run5_run34
1	91.2708	run5_run35
1	87.7255	run5_run36
1	86.1439	run5_run37
1	84.1468	run5_run38
1	90.2082	run5_run39
1	86.8844	run5_run40
1	78.812	run5_run41
1	105.181	run5_run42
1	110.2	run5_run43
1	107.595	run5_run44
1	101.1	run5_run45
1	106.232	run5_run46
1	106.825	run5_run47
1	100.128	run5_run48
1	108.221	run5_run49
1	107.35	run5_run50
1	102.817	run5_run51
1	102.461	run5_run52
1	101.529	run5_run53
1	100.906	run5_run54
1	93.9646	run5_run55
1	103.107	run5_run56
1	98.8009	run5_run57
1	93.5977	run5_run58
1	98.171	run5_run59
1	96.9827	run5_run60
1	95.5707	run5_run61
1	86.6243	run5_run62
1	92.5404	run5_run63
1	89.8524	run5_run64
1	90.7819	run5_run65
1	92.0168	run5_run66
1	89.653	run5_run67
1	92.0529	run5_run68
1	91.6103	run5_run69
1	88.9367	run5_run70
1	89.2405	run5_run71
1	89.9554	run5_run72
1	88.6206	run5_run73
1	88.987	run5_run74
1	87.4833	run5_run75
1	79.2192	run5_run76
1	88.9339	run5_run77
1	89.3472	run5_run78
1	87.9957	run5_run79
1	86.2287	run5_run80
1	86.5614	run5_run81
1	107.235	run5_run82
1	79.021	run5_run83
1	77.8883	run5_run84
1	78.0702	run5_run85
1	78.8517	run5_run86
1	78.0207	run5_run87
1	78.1075	run5_run88
1	78.6524	run5_run89
1	77.698	run5_run90
1	77.9141	run5_run91
1	76.2408	run5_run92
1	76.4511	run5_run93
1	77.2343	run5_run94
1	76.3742	run5_run95
1	77.1783	run5_run96
1	76.5834	run5_run97
1	76.5991	run5_run98
1	76.708	run5_run99
1	76.6902	run5_run100
1	74.4835	run5_run101
1	73.8425	run5_run102
1	82.456	run5_run103
1	60.8016	run5_run104
1	61.4214	run5_run105
1	59.2243	run5_run106
1	60.8355	run5_run107
1	59.5485	run5_run108
1	58.8429	run5_run109
1	57.7955	run5_run110
1	58.681	run5_run111
1	58.5322	run5_run112
1	58.9477	run5_run113
1	60.2853	run5_run114
1	58.9873	run5_run115
1	60.6073	run5_run116
1	59.3938	run5_run117
1	60.5695	run5_run118
1	58.9042	run5_run119
1	58.6232	run5_run120
1	58.7274	run5_run121
1	60.0783	run5_run122
1	57.9529	run5_run123
1	57.6626	run5_run124
1	125.272	run5_run125
1	112.788	run5_run126
1	106.293	run5_run127
1	124.806	run5_run128
1	114.763	run5_run129
1	107.072	run5_run130
1	123.527	run5_run131
1	112.535	run5_run132
1	106.222	run5_run133
1	116.387	run5_run134
1	119.487	run5_run135
1	114.424	run5_run136
1	109.13	run5_run137
1	109.107	run5_run138
1	107.183	run5_run139
1	101.471	run5_run140
1	104.958	run5_run141
1	103.567	run5_run142
1	108.818	run5_run143
1	99.535	run5_run144
1	100.636	run5_run145
1	75.5877	run5_run146
1	75.9056	run5_run147
1	77.3219	run5_run148
1	77.2511	run5_run149
1	76.262	run5_run150
1	77.55	run5_run151
1	76.187	run5_run152
1	75.3011	run5_run153
1	77.3743	run5_run154
1	74.4926	run5_run155
1	74.9703	run5_run156
1	76.0607	run5_run157
1	74.6193	run5_run158
1	74.7311	run5_run159
1	76.6854	run5_run160
1	76.0849	run5_run161
1	74.4321	run5_run162
1	78.0254	run5_run163
1	72.4373	run5_run164
1	71.9531	run5_run165
1	72.9998	run5_run166
1	79.7955	run5_run167
1	81.787	run5_run168
1	81.0611	run5_run169
1	73.9602	run5_run170
1	81.5047	run5_run171
1	81.4556	run5_run172
1	81.0376	run5_run173
1	80.289	run5_run174
1	80.1775	run5_run175
1	80.3071	run5_run176
1	81.4321	run5_run177
1	74.4136	run5_run178
1	81.4763	run5_run179
1	81.0509	run5_run180
1	79.6518	run5_run181
1	79.8735	run5_run182
1	80.4284	run5_run183
1	79.9132	run5_run184
1	77.2486	run5_run185
1	75.8565	run5_run186
1	79.2418	run5_run187
1	73.3135	run5_run188
1	73.9631	run5_run189
1	74.4714	run5_run190
1	75.5878	run5_run191
1	71.1848	run5_run192
1	74.2537	run5_run193
1	74.0525	run5_run194
1	70.5718	run5_run195
1	72.1789	run5_run196
1	74.2523	run5_run197
1	74.1189	run5_run198
1	72.2141	run5_run199
1	75.1387	run5_run200
1	74.1202	run5_run201
1	73.1826	run5_run202
1	73.4703	run5_run203
1	74.0376	run5_run204
1	74.1798	run5_run205
1	69.0798	run5_run206
1	70.3885	run5_run207
1	69.8883	run5_run208
1	49.3799	run5_run209
1	50.0825	run5_run210
1	48.329	run5_run211
1	49.0955	run5_run212
1	48.0786	run5_run213
1	47.4519	run5_run214
1	48.0741	run5_run215
1	47.9991	run5_run216
1	48.7827	run5_run217
1	46.778	run5_run218
1	49.7001	run5_run219
1	47.8932	run5_run220
1	47.1139	run5_run221
1	50.0163	run5_run222
1	47.553	run5_run223
1	47.7547	run5_run224
1	48.2107	run5_run225
1	48.1642	run5_run226
1	49.0833	run5_run227
1	50.3696	run5_run228
1	27.2712	run6_run0
1	24.9854	run6_run1
1	19.9263	run6_run2
1	20.548	run6_run3
1	19.4737	run6_run4
1	18.0819	run6_run5
1	27.0039	run6_run7
1	24.3111	run6_run8
1	24.2473	run6_run9
1	20.1008	run6_run10
1	18.4624	run6_run11
1	18.7554	run6_run12
1	13.27	run6_run13
1	26.3903	run6_run14
1	25.9177	run6_run15
1	24.3777	run6_run16
1	21.5643	run6_run17
1	21.0392	run6_run18
1	20.4689	run6_run19
1	14.424	run6_run20
1	92.674	run6_run21
1	92.2955	run6_run22
1	86.1672	run6_run23
1	88.5583	run6_run24
1	90.1525	run6_run25
1	89.2777	run6_run26
1	92.3244	run6_run27
1	96.6117	run6_run28
1	92.7355	run6_run29
1	86.5352	run6_run30
1	93.2996	run6_run31
1	92.6945	run6_run32
1	93.1863	run6_run33
1	86.8907	run6_run34
1	94.8482	run6_run35
1	91.1468	run6_run36
1	89.7475	run6_run37
1	88.1842	run6_run38
1	94.0982	run6_run39
1	90.4871	run6_run40
1	82.4098	run6_run41
1	108.663	run6_run42
1	113.682	run6_run43
1	111.195	run6_run44
1	104.542	run6_run45
1	109.601	run6_run46
1	110.162	run6_run47
1	103.615	run6_run48
1	111.866	run6_run49
1	111.11	run6_run50
1	106.619	run6_run51
1	106.234	run6_run52
1	105.513	run6_run53
1	104.622	run6_run54
1	97.5242	run6_run55
1	106.913	run6_run56
1	102.234	run6_run57
1	97.1742	run6_run58
1	102.554	run6_run59
1	100.641	run6_run60
1	99.4759	run6_run61
1	90.2599	run6_run62
1	96.0533	run6_run63
1	93.3802	run6_run64
1	94.2706	run6_run65
1	95.5408	run6_run66
1	93.4871	run6_run67
1	95.6162	run6_run68
1	95.3119	run6_run69
1	92.544	run6_run70
1	92.8322	run6_run71
1	93.5834	run6_run72
1	92.2648	run6_run73
1	92.7726	run6_run74
1	90.8842	run6_run75
1	83.3895	run6_run76
1	92.6462	run6_run77
1	92.974	run6_run78
1	91.8581	run6_run79
1	89.6934	run6_run80
1	89.7311	run6_run81
1	110.927	run6_run82
1	82.4458	run6_run83
1	81.238	run6_run84
1	81.5355	run6_run85
1	82.2185	run6_run86
1	81.5833	run6_run87
1	81.5619	run6_run88
1	82.2117	run6_run89
1	81.1954	run6_run90
1	81.3744	run6_run91
1	79.9174	run6_run92
1	80.188	run6_run93
1	80.8072	run6_run94
1	79.8696	run6_run95
1	80.5344	run6_run96
1	79.9938	run6_run97
1	80.2739	run6_run98
1	80.2151	run6_run99
1	79.8848	run6_run100
1	77.8487	run6_run101
1	77.2085	run6_run102
1	86.1827	run6_run103
1	64.62	run6_run104
1	65.2935	run6_run105
1	63.0149	run6_run106
1	64.2597	run6_run107
1	63.0151	run6_run108
1	62.7369	run6_run109
1	60.4154	run6_run110
1	62.4582	run6_run111
1	62.578	run6_run112
1	62.2458	run6_run113
1	63.9487	run6_run114
1	62.1245	run6_run115
1	64.3847	run6_run116
1	62.2591	run6_run117
1	63.7871	run6_run118
1	62.0214	run6_run119
1	62.4257	run6_run120
1	62.7796	run6_run121
1	63.6518	run6_run122
1	60.1694	run6_run123
1	59.9681	run6_run124
1	130.142	run6_run125
1	117.049	run6_run126
1	110.54	run6_run127
1	129.362	run6_run128
1	119.674	run6_run129
1	111.354	run6_run130
1	128.222	run6_run131
1	117.353	run6_run132
1	110.482	run6_run133
1	120.723	run6_run134
1	124.746	run6_run135
1	118.482	run6_run136
1	113.748	run6_run137
1	113.862	run6_run138
1	111.541	run6_run139
1	105.538	run6_run140
1	109.696	run6_run141
1	107.552	run6_run142
1	112.7	run6_run143
1	102.553	run6_run144
1	104.649	run6_run145
1	79.1345	run6_run146
1	79.5039	run6_run147
1	80.961	run6_run148
1	80.943	run6_run149
1	80.1622	run6_run150
1	81.1824	run6_run151
1	79.7335	run6_run152
1	78.9248	run6_run153
1	80.9256	run6_run154
1	78.1205	run6_run155
1	78.5168	run6_run156
1	79.6107	run6_run157
1	78.1147	run6_run158
1	78.2094	run6_run159
1	80.3217	run6_run160
1	79.6398	run6_run161
1	78.0784	run6_run162
1	81.6913	run6_run163
1	75.7242	run6_run164
1	75.298	run6_run165
1	76.1259	run6_run166
1	84.5624	run6_run167
1	86.4537	run6_run168
1	85.9326	run6_run169
1	78.4205	run6_run170
1	86.3084	run6_run171
1	86.4685	run6_run172
1	85.861	run6_run173
1	85.1841	run6_run174
1	84.945	run6_run175
[truncated: 51,125 more rows]

## Sheet: Figure4c
ID	node	h	RSE	RSE_t	Site
230	master1	0.107788	94.2644	82.0983	12
231	master2	0.100044	83.7617	75.4375	12
232	master3	0.089778	97.7835	83.9343	12
233	master7	0.0682889	28.3519	31.2925	12
234	master32	0.0672633	19.6392	22.0569	9
235	master36	0.0662113	21.2457	27.9232	9
236	master40	0.0655054	17.9675	25.2151	9
237	master43	0.0644655	24.6719	26.3372	9
238	master46	0.0642414	21.4658	22.1634	9
239	master47	0.0604263	14.5694	14.4858	9
240	master48	0.0623775	22.5378	20.3595	9
241	master53	0.0587098	13.9551	14.7742	9
242	master61	0.0576446	15.3689	15.335	9
243	master62	0.0582455	17.3442	15.1801	9
244	master63	0.0580801	17.5667	15.5078	9
245	master64	0.058007	15.1628	15.2808	9
246	master65	0.0577624	16.8607	16.592	9
247	master68	0.0574097	16.031	16.0741	9
248	master44	0.0650733	22.2996	22.0503	9
249	master41	0.0660575	23.0867	23.1706	9
250	master33	0.067855	28.0042	27.9279	9
251	master34	0.0667354	23.5763	23.562	9
252	master8	0.0890106	75.2296	63.4046	12
253	master9	0.0743423	21.8175	23.5643	12
254	master20	0.0714438	14.5264	14.5476	8
255	master21	0.0739565	21.0948	21.2316	8
256	master24	0.064957	18.942	18.336	8
257	master45	0.0577631	11.8037	13.4996	8
258	master66	0.055194	11.8484	12.8698	8
259	master79	0.0543713	11.9698	10.5707	8
260	master84	0.054025	11.3021	11.2955	8
261	master67	0.056826	13.2193	13.1893	8
262	master25	0.0678048	13.1742	13.0515	8
263	master35	0.0668141	13.8704	14.4187	8
264	master37	0.0629788	11.5513	12.0359	8
265	master51	0.0576415	6.21985	6.23789	8
266	master52	0.0592076	10.9203	10.3518	8
267	master59	0.056822	9.71057	8.02672	8
268	master70	0.0566293	7.13077	7.12115	8
269	master38	0.065526	14.2352	12.5598	8
270	master42	0.0636655	11.4235	10.3689	8
271	master49	0.0633284	13.7512	12.335	8
272	master50	0.0624564	11.9713	11.972	8
273	master10	0.0880744	66.0743	51.2398	12
274	master11	0.0870165	89.3196	78.8319	12
275	master12	0.0564078	14.8839	20.4339	12
276	master74	0.0532704	16.6573	16.7566	2
277	master95	0.0489413	8.67573	10.841	2
278	master136	0.0473847	13.803	13.8025	2
279	master75	0.0556621	28.2267	25.7218	2
280	master77	0.0465215	12.1614	13.047	2
281	master161	0.0439365	12.609	12.6125	2
282	master78	0.0535899	23.4094	24.5502	2
283	master89	0.0508095	14.6834	17.8468	2
284	master116	0.0448134	11.781	11.9644	2
285	master187	0.042819	10.3374	10.3338	2
286	master117	0.0492914	13.1141	15.5708	2
287	master132	0.0447582	12.9193	14.5986	2
288	master188	0.043047	13.5196	13.5238	2
289	master133	0.0481754	12.5934	15.3184	2
290	master142	0.041937	11.2791	9.11744	2
291	master207	0.0405593	7.75446	7.75544	2
292	master143	0.0420223	12.9001	11.5729	2
293	master206	0.0418036	12.8131	12.8161	2
294	master90	0.0510972	9.07988	9.09937	2
295	master13	0.0833117	74.5141	54.0739	12
296	master14	0.0768831	15.8725	21.8682	12
297	master17	0.0745599	28.9435	29.2496	5
298	master18	0.0537606	13.7274	16.8381	5
299	master88	0.0510474	16.5945	19.3312	5
300	master113	0.0464603	11.9473	11.9646	5
301	master114	0.0478577	15.029	14.8982	5
302	master148	0.0469027	11.8001	13.9569	5
303	master154	0.0445731	12.276	13.5953	5
304	master190	0.0445366	8.90129	11.6649	5
305	master191	0.0439686	12.0208	12.0297	5
306	master192	0.0443756	11.6936	11.6623	5
307	master193	0.0437307	10.2129	10.2312	5
308	master155	0.0466967	13.2792	13.7852	5
309	master156	0.0460615	12.358	12.8625	5
310	master169	0.045669	11.7935	12.7254	5
311	master176	0.0456448	12.1109	12.9954	5
312	master177	0.0454334	11.5453	12.2854	5
313	master180	0.0449821	12.9429	12.9247	5
314	master19	0.0697968	15.302	15.3082	5
315	master15	0.0791661	30.2633	25.6489	12
316	master16	0.074331	28.6153	30.3776	12
317	master22	0.0696888	30.6369	29.1983	12
318	master30	0.0522091	14.143	13.197	12
319	master102	0.0500414	17.2893	17.2527	4
320	master126	0.0480682	10.4321	13.2779	4
321	master144	0.0463595	11.4213	11.4142	4
322	master145	0.0471795	15.8388	14.0652	4
323	master152	0.046416	15.2092	13.645	4
324	master163	0.0456957	16.8981	16.8708	4
325	master174	0.0434463	11.3653	11.3902	4
326	master175	0.0437272	14.146	12.8073	4
327	master199	0.0434365	13.1679	11.7804	4
328	master201	0.0432664	13.8263	12.1526	4
329	master202	0.0424891	12.428	12.2063	4
330	master204	0.0420836	11.4121	12.0427	4
331	master205	0.0403523	10.3298	11.661	4
332	master213	0.0400642	10.0432	10.2301	4
333	master216	0.0385236	9.35348	8.08221	4
334	master227	0.0382655	8.96478	8.96354	4
335	master214	0.0401462	10.9408	9.65536	4
336	master215	0.0398727	9.40873	9.40676	4
337	master31	0.0605237	20.5854	20.2411	12
338	master56	0.0469374	17.0873	18.5159	10
339	master153	0.0454934	19.9262	17.193	10
340	master179	0.0408504	12.7672	12.5499	10
341	master208	0.0405979	12.0334	11.3715	10
342	master209	0.04056	13.1474	12.2238	10
343	master210	0.0405296	11.9412	13.0294	10
344	master211	0.039392	10.0616	10.1417	10
345	master219	0.0385832	11.9274	10.502	10
346	master226	0.0383212	11.7858	10.6066	10
347	master228	0.037469	9.13737	9.13875	10
348	master220	0.0388001	8.22329	8.22423	10
349	master212	0.039797	11.994	9.74074	10
350	master217	0.0395321	11.707	10.407	10
351	master218	0.0393417	13.118	10.4227	10
352	master221	0.0391477	12.2042	10.7614	10
353	master222	0.0389498	11.9988	10.7322	10
354	master223	0.0387441	9.96303	11.1002	10
355	master224	0.0384511	9.66506	9.67585	10
356	master225	0.038611	11.2299	11.229	10
357	master23	0.0735992	29.0494	28.855	12
358	master26	0.051933	16.959	17.4378	12
359	master104	0.0489939	11.591	11.549	1
360	master105	0.0503568	10.5722	12.3309	1
361	master121	0.0442851	9.38561	12.5283	1
362	master194	0.0437637	12.3168	8.28701	1
363	master198	0.043592	8.11541	8.1267	1
364	master195	0.044278	13.2949	11.4319	1
365	master196	0.0429798	10.9586	10.9284	1
366	master122	0.04892	11.7527	11.9097	1
367	master138	0.0463368	8.39796	8.44378	1
368	master139	0.047908	10.2803	9.85772	1
369	master146	0.0453966	6.2931	6.28728	1
370	master147	0.0477003	14.743	10.5437	1
371	master149	0.0463946	8.51411	12.2916	1
372	master164	0.0458872	11.4413	11.4528	1
373	master165	0.0463114	10.7805	9.24038	1
374	master168	0.0446822	10.0409	6.51318	1
375	master189	0.0432441	5.48079	5.47877	1
376	master27	0.0735298	23.7763	21.2824	12
377	master28	0.0526477	13.0112	18.2654	12
378	master101	0.0501724	16.274	19.0551	3
379	master125	0.0483179	15.8367	16.9875	3
380	master140	0.0482425	14.2387	12.085	3
381	master141	0.047647	15.8931	19.214	3
382	master150	0.0466226	12.4688	14.5706	3
383	master159	0.0430762	12.2631	12.2427	3
384	master160	0.0463597	9.28573	11.0231	3
385	master166	0.0435012	7.52858	9.27008	3
386	master200	0.0430633	8.18815	8.18334	3
387	master167	0.0459264	10.9883	11.2009	3
388	master170	0.0438388	11.4482	11.9476	3
389	master197	0.0436146	7.14196	7.15401	3
390	master171	0.0457415	8.13601	11.9266	3
391	master172	0.0445846	11.0394	11.0548	3
392	master173	0.0455908	12.5115	11.0585	3
393	master178	0.0454122	9.91875	11.6785	3
394	master181	0.043065	11.3655	11.9497	3
395	master203	0.0428035	12.2416	12.314	3
396	master182	0.0440057	9.08115	9.02245	3
397	master29	0.0564733	14.3126	9.57532	12
398	master73	0.0550151	12.1055	11.5635	6
399	master80	0.0543198	15.0906	11.0188	6
400	master85	0.0526751	16.9305	15.5169	6
401	master98	0.0498713	10.5626	9.67042	6
402	master129	0.047558	9.24158	9.26999	6
403	master99	0.051481	9.79907	10.3832	6
404	master107	0.0466571	10.4022	9.10342	6
405	master157	0.0461221	8.15511	8.15305	6
406	master158	0.0464548	11.5666	8.248	6
407	master162	0.0451125	10.4581	9.53301	6
408	master183	0.0450205	8.13008	7.61131	6
409	master184	0.0448813	9.29116	9.85077	6
410	master185	0.0443623	6.01089	6.02214	6
411	master186	0.0444192	9.13868	9.13728	6
412	master108	0.0507726	11.1097	9.91344	6
413	master118	0.0506584	12.2381	9.26324	6
414	master120	0.0492839	11.4416	8.40316	6
415	master134	0.0492782	10.355	10.0653	6
416	master135	0.0492554	9.61618	9.59417	6
417	master4	0.096731	63.1064	64.9535	12
418	master5	0.0608227	25.498	21.0349	12
419	master54	0.0559366	15.6614	17.0095	11
420	master76	0.0549478	13.0435	13.0994	11
421	master55	0.0572243	20.0915	17.7852	11
422	master69	0.0535133	18.8753	16.2264	11
423	master91	0.0519462	19.4096	15.8312	11
424	master103	0.0515646	15.2762	14.2441	11
425	master106	0.0513789	12.8583	14.1345	11
426	master111	0.050756	15.7145	15.0315	11
427	master119	0.0499944	10.7053	11.5408	11
428	master127	0.0489304	10.0746	10.9406	11
429	master137	0.0481528	11.3302	11.1506	11
430	master128	0.0499468	13.4608	13.4704	11
431	master112	0.0509664	16.0553	16.6718	11
432	master115	0.0502968	15.4831	13.773	11
433	master123	0.0501737	15.1386	14.2835	11
434	master124	0.0495404	11.8253	10.5884	11
435	master130	0.0494693	9.98692	9.27356	11
436	master131	0.0473113	8.52391	8.60175	11
437	master151	0.0469542	7.94972	7.93437	11
438	master6	0.0666424	25.2684	14.836	12
439	master39	0.0597044	31.2832	23.829	7
440	master57	0.0538691	16.0102	14.5087	7
441	master87	0.0513084	13.2847	13.27	7
442	master58	0.0590072	22.9867	16.9055	7
443	master60	0.0567101	30.955	16.9216	7
444	master71	0.0540653	16.2598	12.0683	7
445	master86	0.053412	15.1425	14.8012	7
446	master92	0.0507927	13.7539	13.7692	7
447	master72	0.0547547	25.784	19.3555	7
448	master81	0.0533504	11.5528	15.9604	7
449	master93	0.0512168	12.8052	12.7738	7
450	master94	0.0532251	15.4425	13.8342	7
451	master96	0.0504119	13.2017	13.2008	7
452	master82	0.0544167	16.0802	16.4708	7
453	master83	0.0527866	15.9047	13.7258	7
454	master97	0.0526687	14.8491	13.875	7
455	master100	0.0514185	9.09565	13.8049	7
456	master109	0.0503975	14.039	14.0966	7
457	master110	0.0506252	12.1988	12.2145	7

## Sheet: Figure5a_unaligned
pvalue	effect	p.adj	sig	Gene
A0A075B6H7	0.157897	-0.101755	0.401401	FALSE	IGKV3-7
B9A064	0.798294	-0.0260754	0.912069	FALSE	IGLL5
O00391	0.000506929	0.181489	0.0065929	FALSE	QSOX1
O14791	0.766224	-0.0132541	0.897606	FALSE	APOL1
O43866	0.0277887	-0.208769	0.127466	FALSE	CD5L
O75636	6.04489e-05	-0.164022	0.00119264	FALSE	FCN3
O75882	0.649038	0.0158446	0.828776	FALSE	ATRN
O95445	0.00049505	0.204463	0.0065929	FALSE	APOM
P00450	0.791914	-0.0288874	0.912069	FALSE	CP
P00488	0.00165371	0.199091	0.0145389	FALSE	F13A1
P00533 isoform 3	0.336714	-0.241951	0.607236	FALSE	NA
P00734	0.20942	-0.109813	0.463697	FALSE	F2
P00736	0.817512	0.00722981	0.91913	FALSE	C1R
P00738	0.102568	-0.304323	0.292458	FALSE	HP
P00739	0.000598141	0.278937	0.00689046	FALSE	HPR
P00740	0.0174962	-0.0813369	0.0878976	FALSE	F9
P00742	0.105382	-0.077144	0.296475	FALSE	F10
P00747	0.322704	-0.0593599	0.592091	FALSE	PLG
P00748	0.586348	0.0390182	0.808623	FALSE	F12
P00751	0.258602	-0.0799554	0.523776	FALSE	CFB
P00915	0.50152	-0.0571617	0.749113	FALSE	CA1
P01008	0.408619	0.0530015	0.679774	FALSE	SERPINC1
P01009	0.0800933	0.281979	0.251454	FALSE	SERPINA1
P01011	0.320167	0.0525675	0.592091	FALSE	SERPINA3
P01019	0.955404	-0.00517124	0.975919	FALSE	AGT
P01023	0.303992	0.133563	0.5727	FALSE	A2M
P01024	0.453142	0.0910659	0.718894	FALSE	C3
P01031	0.0547826	-0.0704953	0.202792	FALSE	NA
P01034	0.211447	-0.0486318	0.463697	FALSE	CST3
P01042	0.598707	0.0391178	0.814843	FALSE	KNG1
P01344	0.655951	-0.0175687	0.828776	FALSE	IGF2
P01591	0.0465705	-0.157591	0.187153	FALSE	JCHAIN
P01593	0.421509	-0.0608304	0.689445	FALSE	IGKV1D-33
P01601	8.51069e-05	-0.202543	0.00149646	FALSE	IGKV1D-16
P01624	0.11676	-0.137736	0.315849	FALSE	IGKV3-15
P01701	0.927037	-0.00951283	0.975919	FALSE	IGLV1-51
P01703	0.999165	-0.000147973	0.999165	FALSE	IGLV1-40
P01714	0.0102756	-0.159136	0.067755	FALSE	IGLV3-19
P01717	0.0172197	-0.243139	0.0878976	FALSE	IGLV3-25
P01721	6.57861e-06	-0.545706	0.000231348	TRUE	IGLV6-57
P01743	0.0728839	-0.155257	0.236592	FALSE	IGHV1-46
P01764	0.47919	-0.0952647	0.731759	FALSE	IGHV3-23
P01766	0.0237672	-0.203651	0.113974	FALSE	IGHV3-13
P01767	0.0163797	-0.179626	0.0878976	FALSE	IGHV3-53
P01780	2.95285e-05	-0.284596	0.000778815	FALSE	IGHV3-7
P01824	0.502925	-0.0687346	0.749113	FALSE	IGHV4-39
P01834	0.0275312	-0.342362	0.127466	FALSE	IGKC
P01857	0.242556	-0.171276	0.505627	FALSE	IGHG1
P01859	0.0152726	-0.305646	0.0873037	FALSE	IGHG2
P01860	0.29633	0.128504	0.563295	FALSE	IGHG3
P01861	0.0881947	0.24824	0.266583	FALSE	IGHG4
P01871	0.0347726	-0.277103	0.152855	FALSE	IGHM
P01876	0.601521	0.0826014	0.814843	FALSE	IGHA1
P01877	0.171112	0.17215	0.414996	FALSE	IGHA2
P01880	0.00564568	0.532097	0.0425442	TRUE	IGHD
P02042	0.438548	0.0614091	0.706364	FALSE	HBD
P02647	0.482059	0.088098	0.731759	FALSE	APOA1
P02649	0.29494	0.0675034	0.563295	FALSE	APOE
P02652	0.946796	-0.00522513	0.975919	FALSE	APOA2
P02654	0.213169	0.125543	0.463697	FALSE	APOC1
P02655	0.0309628	-0.151645	0.139003	FALSE	APOC2
P02656	0.943346	0.0134239	0.975919	FALSE	APOC3
P02671	0.384826	0.0735748	0.671061	FALSE	FGA
P02675	0.606673	-0.0421977	0.814843	FALSE	FGB
P02679	0.411246	-0.0965179	0.679774	FALSE	FGG
P02743	0.271675	-0.0745167	0.535734	FALSE	APCS
P02745	0.137049	-0.0644707	0.361466	FALSE	C1QA
P02746	0.893501	-0.00752117	0.961881	FALSE	C1QB
P02747	0.0527431	-0.0926438	0.198728	FALSE	C1QC
P02748	0.0159066	0.133769	0.0878976	FALSE	C9
P02749	0.263129	-0.0982602	0.523776	FALSE	APOH
P02750	0.0884397	0.0790459	0.266583	FALSE	LRG1
P02751	0.169968	-0.122777	0.414996	FALSE	FN1
P02753	0.398558	-0.0539558	0.678192	FALSE	RBP4
P02760	0.620977	-0.0306174	0.817121	FALSE	AMBP
P02763	0.963511	0.0066174	0.977408	FALSE	ORM1
P02765	0.190568	-0.0712726	0.437062	FALSE	AHSG
P02766	0.830809	0.0159556	0.91913	FALSE	TTR
P02768	0.828958	-0.0394767	0.91913	FALSE	ALB
P02774	0.676154	0.0307198	0.83601	FALSE	GC
P02775	0.892636	-0.0138297	0.961881	FALSE	PPBP
P02776	0.743944	-0.0378662	0.881866	FALSE	PF4
P02786	0.284778	0.0804309	0.551268	FALSE	TFRC
P02787	0.0363052	0.347483	0.153208	FALSE	TF
P02790	0.615249	-0.0595745	0.816463	FALSE	HPX
P03951	0.769985	-0.00963616	0.897606	FALSE	F11
P03952	0.069088	-0.0790872	0.23139	FALSE	KLKB1
P04003	0.152399	0.0703612	0.392149	FALSE	C4BPA
P04004	0.0113136	-0.11598	0.0690461	FALSE	VTN
P04070	0.937649	-0.00447402	0.975919	FALSE	PROC
P04114	0.00110317	-0.231442	0.0105807	FALSE	APOB
P04180	0.543147	-0.0220549	0.774352	FALSE	LCAT
P04196	0.473209	-0.057277	0.731759	FALSE	HRG
P04211	0.0570836	-0.146379	0.207666	FALSE	IGLV7-43
P04217	0.062056	-0.100702	0.216269	FALSE	A1BG
P04275	0.99011	0.00133611	0.994825	FALSE	VWF
P04278	0.000157096	0.274997	0.00254979	FALSE	SHBG
P04433	0.194437	-0.112182	0.441141	FALSE	IGKV3-11
P05090	4.35259e-06	0.32368	0.000183679	TRUE	APOD
P05154	0.433353	-0.0596737	0.703365	FALSE	SERPINA5
P05155	0.0227073	0.219061	0.111424	FALSE	SERPING1
P05156	0.0512272	-0.0697333	0.196526	FALSE	CFI
P05160	0.684244	0.0266519	0.8376	FALSE	F13B
P05452	0.0361946	0.112026	0.153208	FALSE	CLEC3B
P05543	0.00765065	-0.123457	0.0538095	FALSE	SERPINA7
P05546	6.21756e-05	-0.192924	0.00119264	FALSE	SERPIND1
P06276	0.412375	-0.032478	0.679774	FALSE	BCHE
P06310	0.393829	-0.0767561	0.675592	FALSE	IGKV2-30
P06396	2.07872e-05	0.17912	0.000626585	FALSE	GSN
P06681	0.178074	0.0662535	0.426972	FALSE	C2
P06727	0.631236	0.0292148	0.817121	FALSE	APOA4
P07225	0.933432	0.00410073	0.975919	FALSE	PROS1
P07357	0.255674	0.0475746	0.523759	FALSE	C8A
P07358	0.168885	0.052393	0.414996	FALSE	C8B
P07359	0.00865486	0.139751	0.0589089	FALSE	GP1BA
P07360	0.5213	0.0323077	0.758582	FALSE	C8G
P08185	0.0395926	0.098901	0.163805	FALSE	SERPINA6
P08493	0.100006	-0.18077	0.292458	FALSE	MGP
P08519	5.66886e-08	0.916679	2.99032e-06	TRUE	LPA
P08571	0.281173	0.0597405	0.549329	FALSE	CD14
P08603	0.624524	-0.0491482	0.817121	FALSE	CFH
P08697	0.976865	0.00272936	0.986213	FALSE	SERPINF2
P09172	0.0170445	0.191838	0.0878976	FALSE	DBH
P09871	0.658512	-0.0210941	0.828776	FALSE	C1S
P0C0L4	0.150859	0.169854	0.392149	FALSE	NA
P0C0L5	0.00111027	0.232052	0.0105807	FALSE	NA
P0DJI8	0.528046	-0.0674956	0.763135	FALSE	SAA1
P10643	0.00385611	0.126953	0.0312938	FALSE	C7
P10909	0.836365	-0.0106595	0.91913	FALSE	CLU
P10909 isoform 2	0.538092	-0.0250005	0.772364	FALSE	NA
P11597	0.0108454	0.115375	0.0690461	FALSE	CETP
P12109	0.00319517	0.177811	0.0269672	FALSE	COL6A1
P12259	0.10795	0.0520358	0.299703	FALSE	F5
P13671	0.0705374	0.0893314	0.232553	FALSE	C6
P14151	0.340248	0.048303	0.60841	FALSE	SELL
P15169	0.72594	0.0172068	0.875276	FALSE	CPN1
P17936	0.112663	-0.0939018	0.308727	FALSE	IGFBP3
P18428	0.233992	-0.0641986	0.5038	FALSE	LBP
P19652	0.811029	-0.0249958	0.91913	FALSE	ORM2
P19823	0.102118	-0.106297	0.292458	FALSE	ITIH2
P19827	0.5085	0.0728643	0.749113	FALSE	ITIH1
P19971	0.799681	-0.0498822	0.912069	FALSE	TYMP
P20742	0.00609475	0.431251	0.0443446	TRUE	PZP
P20851	0.561888	0.0206269	0.790389	FALSE	C4BPB
P22352	0.00115334	0.110734	0.0105807	FALSE	GPX3
P22792	0.873796	-0.00522028	0.95529	FALSE	CPN2
P22891	0.780372	-0.0328997	0.904717	FALSE	PROZ
P23083	0.333855	-0.105879	0.607236	FALSE	IGHV1-2
P23142	0.0810374	0.080372	0.251454	FALSE	FBLN1
P23142 isoform 4	0.0625234	0.105948	0.216269	FALSE	NA
P25311	0.182886	0.0794441	0.428765	FALSE	AZGP1
P25705	0.548684	-0.060936	0.776996	FALSE	ATP5F1A
P25789	0.750579	0.0949384	0.884761	FALSE	PSMA4
P26640	0.654695	-0.049237	0.828776	FALSE	VARS1
P27169	0.000630664	0.164552	0.00689046	FALSE	PON1
P27816 isoform 2	0.935678	-0.00802465	0.975919	FALSE	NA
P27918	0.733115	-0.018439	0.878606	FALSE	CFP
P29622	0.308055	-0.0430556	0.575219	FALSE	SERPINA4
P35542	0.0153092	-0.179006	0.0873037	FALSE	SAA4
P35858	0.511243	-0.0222783	0.749113	FALSE	IGFALS
P36955	0.240489	-0.0416212	0.505627	FALSE	SERPINF1
P36980	0.0475753	0.19021	0.187153	FALSE	CFHR2
P40197	0.468354	0.0548307	0.731759	FALSE	GP5
P43251	0.569497	-0.0290366	0.795788	FALSE	BTD
P43652	0.182697	-0.184973	0.428765	FALSE	AFM
P48740	0.445849	0.0254636	0.712683	FALSE	MASP1
P49908	0.388223	0.0433613	0.671435	FALSE	SELENOP
P51884	0.479186	-0.0436886	0.731759	FALSE	LUM
P55056	0.000653124	-0.232698	0.00689046	FALSE	APOC4
P55058	3.37325e-05	0.246321	0.00079084	FALSE	PLTP
P68871	0.661542	-0.0378639	0.828776	FALSE	HBB
P69905	0.582857	-0.0439821	0.808623	FALSE	HBA1
P80108	0.366785	0.0445441	0.64493	FALSE	GPLD1
P80748	0.0478969	-0.170113	0.187153	FALSE	IGLV3-21
Q03591	0.263081	0.0780853	0.523776	FALSE	CFHR1
Q04756	0.677524	0.0251021	0.83601	FALSE	HGFAC
Q06033	0.690722	0.0191849	0.8376	FALSE	ITIH3
Q08380	0.244426	-0.0678432	0.505627	FALSE	LGALS3BP
Q12805	0.0042621	0.158375	0.0333075	FALSE	EFEMP1
Q13201	0.480115	0.066885	0.731759	FALSE	MMRN1
Q13790	1.56177e-08	0.299752	1.64767e-06	FALSE	APOF
Q14520	0.913628	-0.00519248	0.975919	FALSE	HABP2
Q14624	0.610167	-0.0460378	0.814843	FALSE	ITIH4
Q15166	0.0643294	0.10192	0.218928	FALSE	PON3
Q15256 isoform 5	0.834486	-0.0179901	0.91913	FALSE	NA
Q15485	0.884206	0.00853344	0.961687	FALSE	FCN2
Q15582	0.000516505	0.224245	0.0065929	FALSE	TGFBI
Q15848	4.37959e-12	0.573646	9.24093e-10	TRUE	ADIPOQ
Q16610	0.365642	0.0490893	0.64493	FALSE	ECM1
Q6EMK4	0.689023	0.0205185	0.8376	FALSE	VASN
Q7Z494	0.203176	-0.272863	0.456065	FALSE	NPHP3
Q7Z7L1	0.505999	0.043247	0.749113	FALSE	SLFN11
Q8NE71	0.0623777	0.0955889	0.216269	FALSE	ABCF1
Q8WZ42 isoform 2	0.822867	-0.0267858	0.91913	FALSE	NA
Q8WZ74	0.953513	-0.0106268	0.975919	FALSE	CTTNBP2
Q92496	0.126021	0.14614	0.336588	FALSE	CFHR4
Q92736 isoform 2	0.944756	0.00558778	0.975919	FALSE	NA
Q92954	0.000531181	-0.202074	0.0065929	FALSE	PRG4
Q96IY4	0.73703	-0.0182758	0.878606	FALSE	CPB2
Q96KN2	5.16798e-08	0.329005	2.99032e-06	TRUE	CNDP1
Q96PD5	0.23994	-0.0694243	0.505627	FALSE	PGLYRP2
Q99459	0.957418	0.00812704	0.975919	FALSE	CDC5L
Q99963 isoform 3	0.411066	-0.073005	0.679774	FALSE	NA
Q9NRR6	0.627816	-0.0291669	0.817121	FALSE	INPP5E
Q9NZP8	0.098636	-0.0625347	0.292458	FALSE	C1RL
Q9UGM5	0.0794516	-0.103208	0.251454	FALSE	FETUB
Q9UHG3	0.0114531	0.155824	0.0690461	FALSE	PCYOX1
Q9UK55	0.663806	0.0210515	0.828776	FALSE	SERPINA10
Q9Y2G3	0.189214	-0.0356158	0.437062	FALSE	ATP11B
Q9Y6R7	0.168164	0.0732966	0.414996	FALSE	FCGBP

## Sheet: Figure5a_aligned
pvalue	effect	p.adj	accession	sig	Gene
0.120959	-0.110602	0.322556	A0A075B6H7	FALSE	IGKV3-7
0.551575	-0.0447875	0.748805	B9A064	FALSE	IGLL5
0.000427552	0.181271	0.00456055	O00391	FALSE	QSOX1
0.738102	-0.0147627	0.861119	O14791	FALSE	APOL1
0.0216744	-0.22535	0.0851764	O43866	FALSE	CD5L
0.00208031	-0.128027	0.0137056	O75636	FALSE	FCN3
0.882395	-0.00600749	0.945724	O75882	FALSE	ATRN
0.00502814	0.171659	0.0268168	O95445	FALSE	APOM
0.510979	0.0626774	0.741734	P00450	FALSE	CP
0.0291799	0.136316	0.107152	P00488	FALSE	F13A1
0.10747	-0.260339	0.293576	P00533 isoform 3	FALSE	NA
0.156215	-0.122279	0.37902	P00734	FALSE	F2
0.799847	-0.0161931	0.902345	P00736	FALSE	C1R
6.53506e-05	-0.4998	0.00121988	P00738	TRUE	HP
0.000115536	0.327607	0.00177296	P00739	TRUE	HPR
0.0603357	-0.0662963	0.190355	P00740	FALSE	F9
0.550152	-0.0336702	0.748805	P00742	FALSE	F10
0.809694	0.0110431	0.902345	P00747	FALSE	PLG
0.513254	0.0452382	0.741734	P00748	FALSE	F12
0.394891	-0.0598115	0.628485	P00751	FALSE	CFB
0.430357	-0.0656221	0.656318	P00915	FALSE	CA1
0.735536	0.0300968	0.861119	P01008	FALSE	SERPINC1
0.0938068	-0.177399	0.269394	P01009	FALSE	SERPINA1
0.838457	-0.00956667	0.925194	P01011	FALSE	SERPINA3
0.255818	0.0613849	0.49829	P01019	FALSE	AGT
0.68862	-0.0244418	0.829306	P01023	FALSE	A2M
0.105229	-0.176098	0.291002	P01024	FALSE	C3
0.0730615	-0.064724	0.21821	P01031	FALSE	NA
0.217577	-0.0755048	0.468628	P01034	FALSE	CST3
0.151238	-0.0654993	0.378332	P01042	FALSE	KNG1
0.547867	-0.0236136	0.748805	P01344	FALSE	IGF2
0.00121112	-0.256521	0.00978456	P01591	FALSE	JCHAIN
0.38524	-0.0639728	0.620819	P01593	FALSE	IGKV1D-33
0.00126675	-0.169219	0.00978456	P01601	FALSE	IGKV1D-16
0.112147	-0.12858	0.302661	P01624	FALSE	IGKV3-15
0.937013	-0.00554402	0.980798	P01701	FALSE	IGLV1-51
0.968088	0.00319791	0.988432	P01703	FALSE	IGLV1-40
0.00966922	-0.161391	0.0460831	P01714	FALSE	IGLV3-19
0.00564317	-0.216121	0.0287289	P01717	FALSE	IGLV3-25
3.25645e-07	-0.559102	1.21574e-05	P01721	TRUE	IGLV6-57
0.0582422	-0.119023	0.186375	P01743	FALSE	IGHV1-46
0.00152536	-0.219216	0.0110219	P01764	FALSE	IGHV3-23
0.156842	-0.0993086	0.37902	P01766	FALSE	IGHV3-13
0.000492572	-0.24975	0.00487055	P01767	FALSE	IGHV3-53
2.51996e-05	-0.282095	0.000564471	P01780	FALSE	IGHV3-7
0.762855	-0.0308377	0.882517	P01824	FALSE	IGHV4-39
0.659846	0.0191711	0.798949	P01833	FALSE	PIGR
5.92104e-05	-0.502204	0.00120574	P01834	TRUE	IGKC
0.00621339	-0.232025	0.0309289	P01857	FALSE	IGHG1
0.000297157	-0.409849	0.00350332	P01859	TRUE	IGHG2
0.631978	-0.049616	0.793916	P01860	FALSE	IGHG3
0.0127747	0.370834	0.0561083	P01861	FALSE	IGHG4
0.00125741	-0.279995	0.00978456	P01871	FALSE	IGHM
0.969377	0.00527886	0.988432	P01876	FALSE	IGHA1
0.237891	0.149666	0.484433	P01877	FALSE	IGHA2
0.00409235	0.61037	0.0235048	P01880	TRUE	IGHD
0.297175	0.0829543	0.532538	P02042	FALSE	HBD
0.0179561	0.149347	0.0731303	P02647	FALSE	APOA1
0.265899	0.0723224	0.507069	P02649	FALSE	APOE
0.304097	0.0710713	0.540616	P02652	FALSE	APOA2
0.226502	0.121854	0.469818	P02654	FALSE	APOC1
0.00110035	-0.217819	0.00947992	P02655	FALSE	APOC2
0.53314	0.0880288	0.748805	P02656	FALSE	APOC3
0.639518	-0.040375	0.793916	P02671	FALSE	FGA
0.282013	-0.0757066	0.51627	P02675	FALSE	FGB
0.860849	0.0148679	0.945246	P02679	FALSE	FGG
0.269019	-0.0665142	0.507069	P02743	FALSE	APCS
0.149241	-0.0582739	0.378332	P02745	FALSE	C1QA
0.430708	-0.0451756	0.656318	P02746	FALSE	C1QB
0.0202641	-0.110096	0.0810564	P02747	FALSE	C1QC
0.0556248	0.121292	0.180579	P02748	FALSE	C9
0.323444	-0.0731394	0.55742	P02749	FALSE	APOH
0.0687997	0.0834235	0.208259	P02750	FALSE	LRG1
0.275378	-0.102022	0.50979	P02751	FALSE	FN1
0.623765	-0.0315277	0.793916	P02753	FALSE	RBP4
0.581762	-0.0375201	0.767418	P02760	FALSE	AMBP
0.283488	-0.108362	0.51627	P02763	FALSE	ORM1
0.0313992	-0.126241	0.113442	P02765	FALSE	AHSG
0.99913	-5.12325e-05	0.99913	P02766	FALSE	TTR
0.882249	0.0116314	0.945724	P02768	FALSE	ALB
0.993892	-0.000379187	0.998349	P02774	FALSE	GC
0.805854	0.0237889	0.902345	P02775	FALSE	PPBP
0.935803	0.00882016	0.980798	P02776	FALSE	PF4
0.0420639	0.140223	0.142762	P02786	FALSE	TFRC
0.202969	0.061643	0.45465	P02787	FALSE	TF
0.986287	-0.000540969	0.995173	P02790	FALSE	HPX
0.974753	-0.000992966	0.988432	P03951	FALSE	F11
0.167877	-0.0691115	0.391713	P03952	FALSE	KLKB1
0.507402	0.0255042	0.741734	P04003	FALSE	C4BPA
0.0135289	-0.112103	0.0582784	P04004	FALSE	VTN
0.892488	-0.00763207	0.947475	P04070	FALSE	PROC
0.00353568	-0.206182	0.0214052	P04114	FALSE	APOB
0.548339	-0.0224247	0.748805	P04180	FALSE	LCAT
0.206195	-0.148729	0.457303	P04196	FALSE	HRG
0.0108572	-0.16688	0.0506671	P04211	FALSE	IGLV7-43
0.000149885	-0.137621	0.00209839	P04217	FALSE	A1BG
0.88795	0.0161202	0.947147	P04275	FALSE	VWF
0.000832014	0.228135	0.00745484	P04278	FALSE	SHBG
0.18694	-0.107891	0.430228	P04433	FALSE	IGKV3-11
4.91289e-07	0.342197	1.57212e-05	P05090	TRUE	APOD
0.323503	0.136843	0.55742	P05141	FALSE	SLC25A5
0.577411	-0.0446979	0.767418	P05154	FALSE	SERPINA5
0.0280448	0.209206	0.1047	P05155	FALSE	SERPING1
0.0246363	-0.0828776	0.095147	P05156	FALSE	CFI
0.632972	0.0310953	0.793916	P05160	FALSE	F13B
0.014188	0.126194	0.0599643	P05452	FALSE	CLEC3B
0.00559039	-0.13184	0.0287289	P05543	FALSE	SERPINA7
0.000500101	-0.19035	0.00487055	P05546	FALSE	SERPIND1
0.219865	-0.0481763	0.469046	P06276	FALSE	BCHE
0.354632	-0.0757992	0.595658	P06310	FALSE	IGKV2-30
4.75885e-06	0.183392	0.000118443	P06396	FALSE	GSN
0.152008	0.0753074	0.378332	P06681	FALSE	C2
0.648916	0.0271074	0.798666	P06727	FALSE	APOA4
0.658463	-0.0802804	0.798949	P07195	FALSE	LDHB
0.634848	-0.0238791	0.793916	P07225	FALSE	PROS1
0.615765	0.0224637	0.792708	P07357	FALSE	C8A
0.26938	-0.0413431	0.507069	P07358	FALSE	C8B
0.0126006	0.122356	0.0561083	P07359	FALSE	GP1BA
0.531016	0.0300889	0.748805	P07360	FALSE	C8G
0.371246	0.0820525	0.607	P07996	FALSE	THBS1
0.0338717	0.102348	0.120433	P08185	FALSE	SERPINA6
0.149325	-0.144474	0.378332	P08493	FALSE	MGP
5.72175e-07	0.701305	1.60209e-05	P08519	TRUE	LPA
0.252577	0.0648309	0.496291	P08571	FALSE	CD14
0.000577117	-0.201571	0.00538643	P08603	FALSE	CFH
0.959916	-0.00363056	0.988432	P08697	FALSE	SERPINF2
0.0049196	0.215071	0.0268168	P09172	FALSE	DBH
0.549796	-0.0279572	0.748805	P09871	FALSE	C1S
0.00350471	0.203757	0.0214052	P0C0L5	FALSE	NA
0.275083	-0.127612	0.50979	P0DJI8	FALSE	SAA1
0.0076337	0.122643	0.0371728	P10643	FALSE	C7
0.70218	-0.0172536	0.83664	P10909	FALSE	CLU
0.878405	-0.00618777	0.945724	P10909 isoform 2	FALSE	NA
0.00202174	0.124187	0.0137056	P11597	FALSE	CETP
0.161293	0.0756047	0.384358	P11717	FALSE	IGF2R
0.000394142	0.230899	0.00441439	P12109	FALSE	COL6A1
0.466892	0.0223742	0.701905	P12259	FALSE	F5
0.16736	0.0636774	0.391713	P13671	FALSE	C6
0.246895	0.0587376	0.48942	P14151	FALSE	SELL
0.401742	0.0400837	0.629303	P15169	FALSE	CPN1
0.263177	0.113468	0.507069	P15924	FALSE	DSP
0.0156139	0.143353	0.0647686	P16070	FALSE	CD44
0.321185	-0.0587535	0.55742	P17936	FALSE	IGFBP3
0.224439	-0.0648303	0.469818	P18428	FALSE	LBP
0.497425	-0.0615989	0.737415	P19652	FALSE	ORM2
0.330106	-0.0502633	0.564456	P19823	FALSE	ITIH2
0.582226	0.0583662	0.767418	P19827	FALSE	ITIH1
0.378231	-0.166228	0.613941	P19971	FALSE	TYMP
0.00427287	0.459288	0.0239281	P20742	TRUE	PZP
0.808845	0.00867537	0.902345	P20851	FALSE	C4BPB
0.00143239	0.108596	0.0106952	P22352	FALSE	GPX3
0.965139	-0.00115868	0.988432	P22792	FALSE	CPN2
0.764323	-0.0269947	0.882517	P22891	FALSE	PROZ
0.536437	0.0604921	0.748805	P23083	FALSE	IGHV1-2
0.0836553	0.0749783	0.246563	P23142	FALSE	FBLN1
0.0503982	0.111322	0.168496	P23142 isoform 4	FALSE	NA
0.636422	0.0297259	0.793916	P25311	FALSE	AZGP1
0.188912	-0.115018	0.430228	P25705	FALSE	ATP5F1A
0.541857	-0.0345492	0.748805	P26927	FALSE	MST1
0.000118725	0.183487	0.00177296	P27169	FALSE	PON1
0.564334	0.0356824	0.761512	P27816 isoform 2	FALSE	NA
0.692637	-0.0194375	0.829682	P27918	FALSE	CFP
0.348392	-0.0390429	0.591211	P29622	FALSE	SERPINA4
0.0397875	-0.104541	0.137114	P35542	FALSE	SAA4
0.465742	-0.0246094	0.701905	P35858	FALSE	IGFALS
0.365873	-0.0335428	0.606187	P36955	FALSE	SERPINF1
0.0270205	0.212767	0.102586	P36980	FALSE	CFHR2
0.157361	0.103212	0.37902	P40197	FALSE	GP5
0.309787	-0.054255	0.546396	P43251	FALSE	BTD
0.216872	-0.168141	0.468628	P43652	FALSE	AFM
0.286491	0.0873737	0.517533	P45378	FALSE	TNNT3
0.214691	0.0392498	0.468628	P48740	FALSE	MASP1
0.80155	0.0121795	0.902345	P49908	FALSE	SELENOP
0.95757	-0.00356696	0.988432	P51884	FALSE	LUM
0.00023867	-0.250332	0.00314483	P55056	FALSE	APOC4
4.475e-08	0.321274	3.34133e-06	P55058	FALSE	PLTP
8.13247e-05	-0.247677	0.00140129	P55103	FALSE	INHBC
0.658141	-0.0384287	0.798949	P68871	FALSE	HBB
0.429833	-0.0667935	0.656318	P69905	FALSE	HBA1
0.395836	0.041925	0.628485	P80108	FALSE	GPLD1
0.0120174	-0.219421	0.0549366	P80748	FALSE	IGLV3-21
0.356331	0.0642042	0.595658	Q03591	FALSE	CFHR1
0.719248	0.0210748	0.849319	Q04756	FALSE	HGFAC
0.474025	0.0351861	0.707877	Q06033	FALSE	ITIH3
0.088416	-0.101142	0.25721	Q08380	FALSE	LGALS3BP
0.00196332	0.146202	0.0137056	Q12805	FALSE	EFEMP1
0.500389	0.0636116	0.737415	Q13201	FALSE	MMRN1
3.26889e-09	0.307333	3.66115e-07	Q13790	FALSE	APOF
0.975194	0.00136645	0.988432	Q14520	FALSE	HABP2
0.599168	-0.047366	0.780312	Q14624	FALSE	ITIH4
0.0353964	0.112325	0.123887	Q15166	FALSE	PON3
0.720404	-0.0301513	0.849319	Q15256 isoform 5	FALSE	NA
0.789659	0.0169759	0.902345	Q15485	FALSE	FCN2
0.129738	0.100772	0.341898	Q15582	FALSE	TGFBI
6.36107e-11	0.524756	1.42488e-08	Q15848	TRUE	ADIPOQ
0.226519	0.0690023	0.469818	Q16610	FALSE	ECM1
0.582416	0.0253858	0.767418	Q6EMK4	FALSE	VASN
0.881182	-0.0082473	0.945724	Q6UXB8	FALSE	PI16
0.0958208	-0.295635	0.271694	Q7Z494	FALSE	NPHP3
0.587592	0.032762	0.769711	Q7Z7L1	FALSE	SLFN11
0.0666281	-0.0853684	0.204448	Q8N0V3	FALSE	RBFA
0.368042	0.042284	0.606187	Q8NE71	FALSE	ABCF1
0.246667	-0.118853	0.48942	Q8WZ42 isoform 2	FALSE	NA
0.828083	-0.0353838	0.918271	Q8WZ74	FALSE	CTTNBP2
0.0979492	0.161343	0.274258	Q92496	FALSE	CFHR4
0.132768	0.13987	0.345815	Q92621	FALSE	NUP205
0.921012	0.00539386	0.973145	Q92736 isoform 2	FALSE	NA
0.000264987	-0.213986	0.00329761	Q92954	FALSE	PRG4
0.800632	-0.0124558	0.902345	Q96IY4	FALSE	CPB2
9.7636e-08	0.326354	5.46761e-06	Q96KN2	TRUE	CNDP1
0.064065	-0.132255	0.199313	Q96PD5	FALSE	PGLYRP2
0.879729	0.0256817	0.945724	Q99459	FALSE	CDC5L
0.414978	-0.0720441	0.645521	Q99963 isoform 3	FALSE	NA
0.190145	-0.0616609	0.430228	Q9BXR6	FALSE	CFHR5
0.00231627	0.250815	0.0148241	Q9NPH3	FALSE	IL1RAP
1.63758e-07	0.307795	7.33637e-06	Q9NQ79	FALSE	CRTAC1
0.641512	-0.0251876	0.793916	Q9NRR6	FALSE	INPP5E
0.398414	-0.0304312	0.628485	Q9NZP8	FALSE	C1RL
0.0535305	-0.0997767	0.176336	Q9UGM5	FALSE	FETUB
0.00404311	0.159986	0.0235048	Q9UHG3	FALSE	PCYOX1
0.532844	0.0286542	0.748805	Q9UK55	FALSE	SERPINA10
0.236842	-0.0313722	0.484433	Q9Y2G3	FALSE	ATP11B
0.245344	0.061971	0.48942	Q9Y6R7	FALSE	FCGBP

## Sheet: Figure5c_unaligned
protein	pvalue	effect	effect.event14	effect.event15	effect.event17	p.adj	sig	Gene
A0A075B6H7	0.275436	-0.193192	0.111319	0.147739	-0.100901	0.542529	FALSE	IGKV3-7
B9A064	0.942432	0.109016	0.140486	0.0297875	0.108919	0.970016	FALSE	IGLL5
O00391	0.38591	-0.120907	0.0792883	-0.0424131	-0.0760825	0.607664	FALSE	QSOX1
O14791	0.275811	-0.125095	-0.0960499	-0.0367614	0.0593079	0.542529	FALSE	APOL1
O43866	0.317531	-0.204091	-0.474484	-0.113169	0.355992	0.563017	FALSE	CD5L
O75636	0.0443398	0.152447	0.161255	-0.0620458	0.134518	0.21263	FALSE	FCN3
O75882	0.879573	-0.037438	-0.0117454	-0.0806559	-0.0564488	0.923333	FALSE	ATRN
O95445	0.05828	-0.347541	-0.0548576	-0.0307577	-0.0382255	0.245941	FALSE	APOM
P00450	0.704811	-0.243666	-0.233196	-0.0583955	-0.155762	0.840512	FALSE	CP
P00488	0.0487488	-0.237749	-0.247172	-0.228075	-0.180854	0.223609	FALSE	F13A1
P00533 isoform 3	0.259318	0.495318	0.440182	0.157476	-0.391527	0.541743	FALSE	NA
P00734	0.295691	-0.340408	0.162808	-0.0235759	-0.0496159	0.542529	FALSE	F2
P00736	0.163813	0.117134	0.0132239	-0.0955768	0.0366228	0.437046	FALSE	C1R
P00738	0.70112	-0.0683893	0.187455	-0.322902	-0.365983	0.840512	FALSE	HP
P00739	0.294709	-0.15415	-0.289591	0.0851009	-0.329103	0.542529	FALSE	HPR
P00740	0.821331	-0.0740143	0.00454432	-0.0547624	-0.0406706	0.885813	FALSE	F9
P00742	0.00937082	-0.35206	0.184797	-0.0374362	-0.025714	0.131816	FALSE	F10
P00747	0.0366315	-0.270163	0.0691391	-0.0867164	-0.0587828	0.211628	FALSE	PLG
P00748	0.0264825	-0.307156	-0.0605144	-0.295413	-0.0392829	0.202041	FALSE	F12
P00751	0.356286	-0.021058	0.276935	0.00535405	0.102477	0.579495	FALSE	CFB
P00915	0.293906	-0.257	-0.100988	-0.0750507	-0.125144	0.542529	FALSE	CA1
P01008	0.0578046	-0.106163	-0.0975322	-0.203629	0.139415	0.245941	FALSE	SERPINC1
P01009	0.618924	-0.154632	-0.155742	-0.279911	0.20951	0.796299	FALSE	SERPINA1
P01011	0.0173194	0.269348	0.229628	-0.0643797	0.120333	0.192337	FALSE	SERPINA3
P01019	0.57773	-0.151966	-0.109659	-0.196604	-0.0425602	0.788819	FALSE	AGT
P01023	0.444731	-0.310181	-0.224561	-0.111004	-0.25577	0.661165	FALSE	A2M
P01024	0.677068	-0.330575	0.0911111	0.014821	-0.253874	0.83038	FALSE	C3
P01031	0.0620921	-0.119671	0.193634	-0.0233883	-0.0183411	0.256891	FALSE	NA
P01034	0.0276469	0.0348912	0.137834	0.234261	0.0154244	0.202041	FALSE	CST3
P01042	0.315461	0.0539267	-0.108964	-0.0930854	0.239799	0.563017	FALSE	KNG1
P01344	0.664244	-0.098173	-0.0853187	-0.109991	0.0312466	0.829322	FALSE	IGF2
P01591	0.629826	-0.15792	-0.0980555	0.103958	-0.0747127	0.800562	FALSE	JCHAIN
P01593	0.0227835	0.0675054	0.206656	0.335928	-0.0524435	0.200305	FALSE	IGKV1D-33
P01601	0.341959	0.117662	0.265956	0.215802	0.0470702	0.577228	FALSE	IGKV1D-16
P01624	0.240427	-0.031864	0.258831	0.353846	0.243892	0.512426	FALSE	IGKV3-15
P01701	0.77854	0.063694	0.16403	-0.110515	0.0748691	0.885813	FALSE	IGLV1-51
P01703	0.191274	-0.358326	0.463571	0.0583882	0.109887	0.460393	FALSE	IGLV1-40
P01714	0.278845	-0.192571	-0.0178171	0.0451567	-0.116401	0.542529	FALSE	IGLV3-19
P01717	0.545433	-0.292679	-0.0645418	-0.0486543	-0.172072	0.764434	FALSE	IGLV3-25
P01721	0.732015	0.164707	0.0717921	0.239688	-0.010885	0.858084	FALSE	IGLV6-57
P01743	0.614686	-0.0530067	0.0737613	0.118677	-0.0521814	0.796299	FALSE	IGHV1-46
P01764	0.955914	-0.0329327	-0.106965	0.118175	0.025146	0.974386	FALSE	IGHV3-23
P01766	0.6421	0.075968	0.133604	0.119411	0.250053	0.811277	FALSE	IGHV3-13
P01767	0.90728	-0.0971681	0.075402	0.0206057	-0.0442648	0.943035	FALSE	IGHV3-53
P01780	0.106348	0.0993873	0.0501719	0.209491	0.342543	0.346148	FALSE	IGHV3-7
P01824	0.673977	-0.0152301	0.25229	0.220199	0.150706	0.83038	FALSE	IGHV4-39
P01834	0.231844	0.207529	-0.111764	0.269998	-0.454847	0.499174	FALSE	IGKC
P01857	0.264844	0.585634	0.409908	0.179554	0.131753	0.542529	FALSE	IGHG1
P01859	0.0998564	0.142246	0.7601	0.442785	0.1768	0.342163	FALSE	IGHG2
P01860	0.14009	0.305418	0.319421	-0.138507	-0.434359	0.394119	FALSE	IGHG3
P01861	0.281569	-0.278496	-0.5616	-0.191248	-0.17522	0.542529	FALSE	IGHG4
P01871	0.989645	0.00143646	0.0282157	-0.0936057	-0.0436425	0.989645	FALSE	IGHM
P01876	0.900727	-0.0814172	-0.226653	0.142033	-0.12547	0.940858	FALSE	IGHA1
P01877	0.270603	-0.467584	-0.122795	-0.0434446	-0.0512903	0.542529	FALSE	IGHA2
P01880	0.310807	-0.571086	-0.197475	-0.0810748	-0.299821	0.560516	FALSE	IGHD
P02042	0.377659	-0.244537	-0.0596706	-0.0672269	-0.132548	0.603682	FALSE	HBD
P02647	0.381825	-0.00642134	-0.18034	0.200493	-0.328485	0.605752	FALSE	APOA1
P02649	0.0365337	-0.297805	0.0467458	0.0326939	-0.0218435	0.211628	FALSE	APOE
P02652	0.772433	-0.173742	0.0373787	0.0297605	0.0249055	0.885779	FALSE	APOA2
P02654	0.594602	0.106654	-0.0503388	-0.291125	0.0850086	0.791094	FALSE	APOC1
P02655	0.721643	-0.0139919	-0.206038	-0.0785859	0.0227624	0.854271	FALSE	APOC2
P02656	0.125759	-0.682765	0.0415429	-0.4314	-0.0758246	0.37478	FALSE	APOC3
P02671	0.356294	-0.220283	0.109314	-0.0243845	-0.222174	0.579495	FALSE	FGA
P02675	0.0409768	-0.303259	0.261618	0.0109772	-0.330913	0.211628	FALSE	FGB
P02679	0.850331	-0.143584	0.165529	-0.0291828	0.115137	0.901608	FALSE	FGG
P02743	0.751301	0.105298	-0.09353	-0.0902382	0.031854	0.871014	FALSE	APCS
P02745	0.810676	-0.0518219	0.0292741	0.0399957	0.0672058	0.885813	FALSE	C1QA
P02746	0.32869	0.0659398	0.165736	-0.124306	-0.00484024	0.568472	FALSE	C1QB
P02747	0.781117	0.0725186	0.0125236	0.0200035	0.135457	0.885813	FALSE	C1QC
P02748	0.00636819	0.291036	0.331931	-0.0280384	0.00825737	0.122154	FALSE	C9
P02749	0.803468	-0.00398177	0.0398755	-0.168514	0.0839339	0.885813	FALSE	APOH
P02750	0.00136401	0.253839	0.243221	0.110929	-0.0756946	0.0359757	TRUE	LRG1
P02751	0.180783	-0.266806	-0.0425466	0.0195467	-0.144143	0.448767	FALSE	FN1
P02753	0.986443	0.0574054	0.0252143	-0.00659526	-0.00448712	0.989645	FALSE	RBP4
P02760	0.684327	-0.18078	0.00222947	-0.0378971	-0.155413	0.83038	FALSE	AMBP
P02763	0.954506	-0.0284095	-0.23088	0.0146857	0.134326	0.974386	FALSE	ORM1
P02765	0.106633	-0.276675	-0.0249216	0.095009	-0.00999577	0.346148	FALSE	AHSG
P02766	0.226615	-0.321218	0.0265827	-0.031136	-0.0141069	0.49606	FALSE	TTR
P02768	0.764934	-0.25976	-0.0891649	0.233042	0.102803	0.881974	FALSE	ALB
P02774	0.000284367	-0.474954	0.242596	0.0103478	0.0410803	0.0100002	TRUE	GC
P02775	0.273638	-0.295408	-0.0337617	-0.150219	0.0224265	0.542529	FALSE	PPBP
P02776	0.0882762	-0.37279	-0.122679	-0.106104	0.17641	0.33866	FALSE	PF4
P02786	0.0473952	-0.466235	-0.154225	0.0151852	-0.235437	0.222231	FALSE	TFRC
P02787	0.651727	0.00818599	-0.0347029	-0.386121	-0.238798	0.818538	FALSE	TF
P02790	0.188465	0.582123	0.460885	0.335357	0.376066	0.460393	FALSE	HPX
P03951	0.0423198	-0.103058	-0.119892	0.114828	-2.41906e-05	0.212607	FALSE	F11
P03952	0.221851	-0.122009	-0.00199239	-0.107978	0.0941046	0.49606	FALSE	KLKB1
P04003	0.591117	0.0885572	-0.0937922	-0.074049	-0.053949	0.791094	FALSE	C4BPA
P04004	0.020287	-0.246198	0.0143897	-0.0670961	-0.000869474	0.200305	FALSE	VTN
P04070	0.0290331	-0.377382	-0.0595875	0.0655225	-0.127858	0.204199	FALSE	PROC
P04114	0.705074	-0.149431	-0.137623	0.0174377	0.0382648	0.840512	FALSE	APOB
P04180	0.126111	-0.122405	-0.0708732	-0.0649587	0.085981	0.37478	FALSE	LCAT
P04196	0.333477	-0.162376	0.18841	-0.0877107	-0.0851973	0.569257	FALSE	HRG
P04211	0.684768	0.103112	0.107676	0.204603	0.157175	0.83038	FALSE	IGLV7-43
P04217	0.210807	-0.0229465	0.209478	-0.0130119	0.084048	0.494225	FALSE	A1BG
P04275	0.0436001	-0.33331	-0.128835	-0.318562	-0.570245	0.21263	FALSE	VWF
P04278	0.399079	0.112038	0.0551813	0.198678	0.111162	0.611818	FALSE	SHBG
P04433	0.223966	-0.0812385	0.310594	0.191026	0.194535	0.49606	FALSE	IGKV3-11
P05090	0.040178	-0.378163	-0.197227	-0.16679	-0.179635	0.211628	FALSE	APOD
P05154	0.041122	-0.242454	-0.00637946	-0.0185587	0.0807264	0.211628	FALSE	SERPINA5
P05155	0.154259	0.109013	0.500957	0.164009	0.113814	0.421448	FALSE	SERPING1
P05156	0.00867985	0.0289452	0.169803	-0.207143	0.0211173	0.130818	FALSE	CFI
P05160	0.0361465	-0.357754	-0.147136	0.0474482	-0.297895	0.211628	FALSE	F13B
P05452	0.549513	0.0477013	0.142243	0.0370932	0.167934	0.764434	FALSE	CLEC3B
P05543	0.171842	0.151088	0.124605	0.0825675	0.0329355	0.437096	FALSE	SERPINA7
P05546	0.0316759	-0.168274	0.0107847	-0.22015	-0.0564671	0.211628	FALSE	SERPIND1
P06276	0.0992491	-0.162194	-0.0716481	-0.0723009	-0.0545827	0.342163	FALSE	BCHE
P06310	0.488687	-0.0582699	-0.0677252	0.295078	-0.00186293	0.71433	FALSE	IGKV2-30
P06396	0.363288	-0.109515	-0.0299125	-0.106831	0.0427664	0.585143	FALSE	GSN
P06681	0.0967396	-0.199555	0.0642586	-0.177027	-0.15426	0.342163	FALSE	C2
P06727	0.000247188	-0.320247	0.206531	0.182044	0.198971	0.0100002	TRUE	APOA4
P07225	0.00748052	-0.273257	0.133727	-0.0765557	-0.00740227	0.130818	FALSE	PROS1
P07357	0.267134	-0.081881	0.129231	-0.217301	0.0360732	0.542529	FALSE	C8A
P07358	0.0555181	0.0962726	0.149232	-0.107573	-0.0330129	0.244048	FALSE	C8B
P07359	0.334539	-0.155203	-0.0939811	-0.010995	-0.0137087	0.569257	FALSE	GP1BA
P07360	0.0127521	-0.105499	0.252989	-0.117187	-0.00440141	0.168168	FALSE	C8G
P08185	0.176026	-0.0663867	-0.00500679	-0.183456	-0.0216615	0.44216	FALSE	SERPINA6
P08493	0.325896	-0.187911	0.234845	0.192288	-0.286037	0.568472	FALSE	MGP
P08519	0.676271	-0.294847	-0.0537426	-0.210527	-0.255066	0.83038	FALSE	LPA
P08571	0.798523	0.0144104	0.150523	0.0316401	0.0831949	0.885813	FALSE	CD14
P08603	0.357035	-0.225453	-0.145929	-0.313104	-0.097011	0.579495	FALSE	CFH
P08697	0.142775	-0.328051	0.260784	0.0532249	-0.305553	0.396387	FALSE	SERPINF2
P09172	0.102642	0.0883266	0.411422	0.333325	0.281327	0.343769	FALSE	DBH
P09871	0.579464	-0.152177	0.0430456	-0.0463976	-0.0198613	0.788819	FALSE	C1S
P0C0L4	0.552521	0.0590368	0.3101	0.0605872	-0.180999	0.764434	FALSE	NA
P0C0L5	0.801258	0.0156942	0.107522	0.104157	-0.0335485	0.885813	FALSE	NA
P0DJI8	9.83449e-07	1.16706	0.425158	-0.0575569	-0.267317	0.000103754	TRUE	SAA1
P10643	0.0938939	-0.0722123	0.0209066	-0.214421	-0.0496756	0.342163	FALSE	C7
P10909	0.356249	-0.118436	-0.0586124	-0.159203	0.0785868	0.579495	FALSE	CLU
P10909 isoform 2	0.0268942	-0.234822	0.0629157	-0.107248	-0.0389006	0.202041	FALSE	NA
P11597	0.929276	0.00670568	0.0898852	-0.0237281	0.0209162	0.961163	FALSE	CETP
P12109	0.457373	-0.0766191	0.134051	-0.20357	0.104964	0.674865	FALSE	COL6A1
P12259	0.42209	-0.0879056	-0.0250535	-0.0683144	-0.0107156	0.636149	FALSE	F5
P13671	0.218968	-0.146049	0.0771024	-0.160878	-0.113314	0.49606	FALSE	C6
P14151	0.100541	-0.300806	-0.250099	-0.0570177	0.0546453	0.342163	FALSE	SELL
P15169	0.00817544	-0.274127	-0.027591	-0.203393	-0.100397	0.130818	FALSE	CPN1
P17936	0.0277686	-0.326485	0.163889	-0.0122562	0.0958846	0.202041	FALSE	IGFBP3
P18428	6.44167e-07	0.466125	0.152064	-0.0037072	0.0054018	0.000103754	TRUE	LBP
P19652	0.410011	0.00727488	0.38847	0.0499763	-0.280284	0.622391	FALSE	ORM2
P19823	0.0552084	-0.359804	-0.215686	-0.148177	-0.101267	0.244048	FALSE	ITIH2
P19827	0.0814055	-0.300604	0.16582	0.0431921	-0.129507	0.318084	FALSE	ITIH1
P19971	0.115333	-0.870148	-0.611473	-0.347115	-0.0817328	0.357871	FALSE	TYMP
P20742	0.820626	-0.211727	-0.0200244	0.147683	-0.188135	0.885813	FALSE	PZP
P20851	0.822841	-0.0172457	-0.0616173	-0.0416744	0.0132968	0.885813	FALSE	C4BPB
P22352	0.528387	-0.0333056	0.0568029	-0.0623353	0.0322235	0.750987	FALSE	GPX3
P22792	0.0138315	-0.155019	0.0428422	-0.124804	-0.108273	0.171673	FALSE	CPN2
P22891	0.490891	-0.338024	0.118961	0.0394018	-0.0272447	0.71433	FALSE	PROZ
P23083	0.530318	0.00520892	0.311487	0.0609952	-0.0178125	0.750987	FALSE	IGHV1-2
P23142	0.0355223	-0.201083	-0.144021	-0.0675192	-0.0458299	0.211628	FALSE	FBLN1
P23142 isoform 4	0.524388	-0.159957	0.0884367	-0.0370895	-0.0492518	0.750987	FALSE	NA
P25311	0.0171263	-0.267685	0.187681	0.206726	0.0149985	0.192337	FALSE	AZGP1
P25705	0.612173	-0.303908	-0.0331218	-0.01816	0.0589653	0.796299	FALSE	ATP5F1A
P25789	0.859561	-0.1722	-0.634997	-0.398156	-0.307775	0.906837	FALSE	PSMA4
P26640	0.286538	-0.00293757	-0.292014	-0.215846	0.448925	0.542529	FALSE	VARS1
P27169	0.00246549	-0.291308	-0.134484	-0.139847	0.0195302	0.0563446	FALSE	PON1
P27816 isoform 2	0.109475	-0.226607	-0.199806	-0.340755	-0.191497	0.349988	FALSE	NA
P27918	0.617807	-0.163605	0.044201	-0.187973	-0.0851987	0.796299	FALSE	CFP
P29622	0.228047	-0.0815619	-0.0936722	0.0418	0.0565116	0.49606	FALSE	SERPINA4
P35542	0.849858	0.0463671	0.0123505	-0.0325983	-0.136683	0.901608	FALSE	SAA4
P35858	0.171938	-0.104679	-0.048676	-0.0338063	0.0702516	0.437096	FALSE	IGFALS
P36955	0.0226644	-0.17117	-0.0111551	-0.130924	0.0343638	0.200305	FALSE	SERPINF1
P36980	0.218475	0.287703	0.210162	0.183852	-0.0863866	0.49606	FALSE	CFHR2
P40197	0.128383	0.0880278	0.19967	0.0211995	0.411424	0.376234	FALSE	GP5
P43251	0.22499	-0.139021	-0.158718	-0.0477032	0.0119088	0.49606	FALSE	BTD
P43652	0.599151	-0.193922	0.334705	0.0633391	0.110834	0.791094	FALSE	AFM
P48740	0.03867	-0.154098	0.0300865	-0.0903614	-0.0561949	0.211628	FALSE	MASP1
P49908	0.554305	-0.12221	0.0250728	-0.0152281	0.032994	0.764434	FALSE	SELENOP
P51884	0.00267036	-0.229168	0.0395089	-0.0396603	0.199444	0.0563446	FALSE	LUM
P55056	0.960633	0.0467707	-0.0256594	0.0417524	0.065831	0.974489	FALSE	APOC4
P55058	0.79376	-0.0977449	-0.0466235	-0.0284935	-0.0752255	0.885813	FALSE	PLTP
P68871	0.793447	-0.102139	-0.145816	-0.109002	0.0341487	0.885813	FALSE	HBB
P69905	0.0393889	-0.340816	-0.00312681	0.0597417	0.00747035	0.211628	FALSE	HBA1
P80108	0.000105945	-0.255987	-0.289798	-0.268727	-0.00638538	0.00558859	TRUE	GPLD1
P80748	0.400146	0.130187	-0.0661205	0.243756	0.0603421	0.611818	FALSE	IGLV3-21
Q03591	0.599881	0.232256	-0.0177728	0.10205	0.0246781	0.791094	FALSE	CFHR1
Q04756	0.136991	-0.100166	0.241927	-0.27058	0.0223862	0.39118	FALSE	HGFAC
Q06033	0.000509926	0.209377	0.23081	-0.0978099	-0.096094	0.0153706	TRUE	ITIH3
Q08380	0.583302	0.079298	0.0252633	0.146931	0.0464031	0.788953	FALSE	LGALS3BP
Q12805	0.750727	-0.136902	-0.102417	0.172206	0.0543233	0.871014	FALSE	EFEMP1
Q13201	0.9657	0.0579542	-0.127263	-0.0190811	-0.00883234	0.974942	FALSE	MMRN1
Q13790	0.811194	-0.00425288	-0.125034	-0.0917233	-0.0570622	0.885813	FALSE	APOF
Q14520	0.165705	-0.136566	0.102081	-0.140388	-0.254447	0.437046	FALSE	HABP2
Q14624	0.62659	-0.162466	0.106069	0.0224674	-0.0506598	0.800562	FALSE	ITIH4
Q15166	0.0948142	-0.119012	-0.232086	-0.220698	-0.0410387	0.342163	FALSE	PON3
Q15256 isoform 5	0.155796	0.241272	0.144335	-0.179924	-0.313554	0.421448	FALSE	NA
Q15485	0.394479	-0.0308654	0.241995	-0.165064	0.125613	0.611818	FALSE	FCN2
Q15582	0.724713	-0.0598579	0.00398009	-0.066024	0.0482198	0.854271	FALSE	TGFBI
Q15848	0.169909	-0.178061	-0.341353	-0.184135	-0.21631	0.437096	FALSE	ADIPOQ
Q16610	0.0712162	-0.189704	-0.139083	-0.126184	-0.0496037	0.288973	FALSE	ECM1
Q6EMK4	0.137191	-0.141241	-0.0977293	0.143817	-0.0232462	0.39118	FALSE	VASN
Q7Z494	0.0272333	-0.331913	1.35219	0.0829245	-0.423184	0.202041	FALSE	NPHP3
Q7Z7L1	0.0960257	0.110124	0.504389	0.174078	-0.0701622	0.342163	FALSE	SLFN11
Q8NE71	0.51484	-0.133836	-0.070227	0.0186901	-0.136597	0.74405	FALSE	ABCF1
Q8WZ42 isoform 2	0.248561	-0.374312	0.120317	-0.279337	-0.180528	0.524464	FALSE	NA
Q8WZ74	0.444955	-0.606343	-0.259685	-0.0417958	-0.0278685	0.661165	FALSE	CTTNBP2
Q92496	0.0223082	0.400389	-0.0955684	-0.401223	-0.247621	0.200305	FALSE	CFHR4
Q92736 isoform 2	0.394207	0.0342174	0.482139	-0.000310466	0.102248	0.611818	FALSE	NA
Q92954	0.29151	-0.0750545	0.0987717	0.101315	-0.0744592	0.542529	FALSE	PRG4
Q96IY4	0.0389205	-0.260017	0.0033568	-0.0232855	-0.141941	0.211628	FALSE	CPB2
Q96KN2	8.83254e-06	-0.47233	-0.432421	-0.490953	-0.386411	0.000621222	TRUE	CNDP1
Q96PD5	0.0203112	-0.276739	0.151713	-0.191914	-0.082311	0.200305	FALSE	PGLYRP2
Q99459	0.838434	-0.0349519	0.254534	0.0839848	0.00779262	0.898018	FALSE	CDC5L
Q99963 isoform 3	0.349113	0.212685	-0.0648614	0.274013	0.250266	0.579495	FALSE	NA
Q9NRR6	0.0785459	-0.295182	0.0746461	0.115795	0.0779405	0.312702	FALSE	INPP5E
Q9NZP8	0.289304	-0.0378063	0.129768	-0.0219182	-0.0393289	0.542529	FALSE	C1RL
Q9UGM5	0.192012	-0.191152	0.09379	0.0228468	0.0348479	0.460393	FALSE	FETUB
Q9UHG3	0.20698	-0.149772	-0.0738897	-0.0946813	0.142844	0.490705	FALSE	PCYOX1
Q9UK55	0.326379	0.0408353	-0.111144	-0.0648808	0.0430141	0.568472	FALSE	SERPINA10
Q9Y2G3	0.111875	0.0718639	0.0766515	-0.0464651	0.0707505	0.352324	FALSE	ATP11B
Q9Y6R7	0.298759	0.0549484	-0.13055	0.153577	0.053125	0.543433	FALSE	FCGBP

## Sheet: Figure5c_aligned
pvalue	effect	effect.event14	effect.event15	effect.event17	p.adj	accession	Gene	sig
0.16214	-0.213134	0.23335	0.102859	-0.126761	0.394777	A0A075B6H7	IGKV3-7	FALSE
0.0835576	0.170257	-0.270177	0.183481	0.299091	0.291262	B9A064	IGLL5	FALSE
0.474466	-0.0860935	0.12166	-0.0365415	-0.0539322	0.652027	O00391	QSOX1	FALSE
0.283552	-0.117361	-0.0708211	-0.0324426	0.0772106	0.500124	O14791	APOL1	FALSE
0.261394	-0.295117	-0.528018	-0.142621	0.315321	0.48483	O43866	CD5L	FALSE
0.0615848	0.11183	0.182404	-0.0608331	0.0972532	0.273769	O75636	FCN3	FALSE
0.558081	0.0361146	-0.0967623	-0.0882033	-0.0875455	0.7273	O75882	ATRN	FALSE
0.115055	-0.323583	-0.0769409	-0.019601	-0.0191361	0.331832	O95445	APOM	FALSE
0.982286	-0.0851819	-0.0215955	-0.0678205	-0.0231295	0.98782	P00450	CP	FALSE
0.0935699	-0.0991321	-0.289271	-0.249373	-0.247558	0.309127	P00488	F13A1	FALSE
0.62282	0.267877	0.110173	0.0340925	-0.0838945	0.770782	P00533 isoform 3	NA	FALSE
0.20707	-0.366149	0.182732	0.00655067	-0.0837179	0.443172	P00734	F2	FALSE
0.891037	-0.108753	0.0372064	-0.0205275	0.0113648	0.933898	P00736	C1R	FALSE
0.687618	-0.0863605	0.109196	-0.364696	-0.143343	0.802221	P00738	HP	FALSE
0.892206	-0.162428	-0.0656245	0.00540818	0.033795	0.933898	P00739	HPR	FALSE
0.852693	-0.0631867	0.0135903	-0.0582472	-0.0452911	0.900958	P00740	F9	FALSE
0.0474755	-0.271487	0.182475	-0.07493	0.0225108	0.246405	P00742	F10	FALSE
0.0452272	-0.186386	0.0358543	-0.150438	-0.0550268	0.241212	P00747	PLG	FALSE
0.0620094	-0.285681	-0.0851823	-0.244038	-0.0881869	0.273769	P00748	F12	FALSE
0.375605	0.00109005	0.287364	0.0219888	0.113712	0.572176	P00751	CFB	FALSE
0.263623	-0.261496	-0.1017	-0.0627585	-0.0995169	0.48483	P00915	CA1	FALSE
0.561709	-0.147401	0.0576201	-0.170475	-0.149461	0.7273	P01008	SERPINC1	FALSE
0.131359	-0.037665	0.556345	0.253802	0.344342	0.34784	P01009	SERPINA1	FALSE
0.556849	0.107157	-0.0219656	0.0483669	-0.105407	0.7273	P01011	SERPINA3	FALSE
0.12409	-0.00480328	-0.193131	-0.247371	-0.0270321	0.343161	P01019	AGT	FALSE
0.176696	-0.112165	0.149044	0.0789313	0.163546	0.416631	P01023	A2M	FALSE
0.294741	-0.481815	0.186493	0.220229	-0.251556	0.503077	P01024	C3	FALSE
0.0610995	-0.109657	0.20356	-0.0178981	-0.0145013	0.273769	P01031	NA	FALSE
0.202333	-0.128069	0.0492308	0.189935	-0.00171668	0.443172	P01034	CST3	FALSE
0.264059	0.0973306	-0.0571409	-0.182034	0.0491739	0.48483	P01042	KNG1	FALSE
0.655854	-0.0996178	-0.0861059	-0.111446	0.0293935	0.780041	P01344	IGF2	FALSE
0.549237	-0.140674	-0.0560981	0.146034	0.0118892	0.7273	P01591	JCHAIN	FALSE
0.106964	0.0636596	-0.0922349	0.278764	0.00127232	0.323784	P01593	IGKV1D-33	FALSE
0.183849	0.204618	0.268181	0.25398	0.105329	0.420227	P01601	IGKV1D-16	FALSE
0.131993	-0.00752646	0.23471	0.421224	0.0858223	0.34784	P01624	IGKV3-15	FALSE
0.782963	0.0709961	0.125395	0.0100112	0.211402	0.863811	P01701	IGLV1-51	FALSE
0.0497802	-0.416765	0.366839	0.105622	-0.106269	0.247795	P01703	IGLV1-40	FALSE
0.186498	-0.215103	0.0246583	0.0482722	-0.0873162	0.421974	P01714	IGLV3-19	FALSE
0.333992	-0.0912832	0.0933528	0.243842	-0.0771754	0.541672	P01717	IGLV3-25	FALSE
0.637714	0.208807	0.121731	0.254992	0.0720303	0.773445	P01721	IGLV6-57	FALSE
0.200296	0.0621187	0.217704	0.180767	-0.0236042	0.443172	P01743	IGHV1-46	FALSE
0.444736	0.0723501	-0.200465	0.124193	0.044973	0.625097	P01764	IGHV3-23	FALSE
0.131546	0.230619	0.266544	0.275122	0.201187	0.34784	P01766	IGHV3-13	FALSE
0.959435	-0.0180306	0.102193	0.0136415	0.0793699	0.985841	P01767	IGHV3-53	FALSE
0.0989505	0.141189	0.174966	0.215093	0.410201	0.316641	P01780	IGHV3-7	FALSE
0.98341	0.0156589	0.024301	-0.0351846	0.119658	0.98782	P01824	IGHV4-39	FALSE
0.646917	-0.0519688	0.12385	-0.059478	-0.0230342	0.779083	P01833	PIGR	FALSE
0.493193	-0.00696728	-0.148673	0.355422	0.111922	0.669547	P01834	IGKC	FALSE
0.152482	0.33492	-0.181659	0.129511	0.206678	0.381644	P01857	IGHG1	FALSE
0.0292854	0.417281	0.931043	0.62201	0.487551	0.226204	P01859	IGHG2	FALSE
0.259483	0.177452	-0.0737214	-0.37679	0.122728	0.48483	P01860	IGHG3	FALSE
0.216317	-0.260978	-0.589411	-0.286267	-0.24105	0.457123	P01861	IGHG4	FALSE
0.363311	0.0084977	-0.351467	-0.0966191	-0.0116708	0.565151	P01871	IGHM	FALSE
0.842516	-0.0758512	-0.184877	0.192696	-0.0785838	0.894425	P01876	IGHA1	FALSE
0.22881	-0.482028	-0.343031	-0.0893099	-0.0879541	0.461743	P01877	IGHA2	FALSE
0.380599	-0.527015	-0.0745632	-0.0811401	-0.155877	0.572176	P01880	IGHD	FALSE
0.425231	-0.232717	-0.113407	-0.0458659	-0.115439	0.617571	P02042	HBD	FALSE
0.293438	-0.123074	-0.30596	0.0533766	0.0453302	0.503077	P02647	APOA1	FALSE
0.0365337	-0.297805	0.0467458	0.0326939	-0.0218435	0.236373	P02649	APOE	FALSE
0.658159	-0.18966	0.0351503	-0.0315631	0.060901	0.780041	P02652	APOA2	FALSE
0.753992	0.114169	-0.0327529	-0.186482	0.189378	0.848715	P02654	APOC1	FALSE
0.735491	-0.0102809	-0.215676	-0.044186	-0.00119188	0.840561	P02655	APOC2	FALSE
0.00191718	-0.683502	0.174268	0.143146	-0.0209979	0.0429449	P02656	APOC3	TRUE
0.238896	-0.120212	0.387243	0.0797914	-0.160546	0.46941	P02671	FGA	FALSE
0.0251782	-0.245071	0.374907	0.130406	-0.168966	0.208886	P02675	FGB	FALSE
0.290878	0.0635006	0.304212	-0.0898825	-0.0136639	0.503077	P02679	FGG	FALSE
0.997366	0.0105281	0.0121877	-0.0143435	0.0423319	0.997366	P02743	APCS	FALSE
0.817247	-0.0475405	-0.0291252	0.0408335	0.0694495	0.874406	P02745	C1QA	FALSE
0.698328	0.0411553	0.114099	-0.0993505	-0.0101385	0.810495	P02746	C1QB	FALSE
0.758283	0.03328	0.0631045	-0.011211	0.145312	0.849277	P02747	C1QC	FALSE
0.00112105	0.299127	0.372399	-0.14939	0.016231	0.0279018	P02748	C9	TRUE
0.794398	-0.0306178	-0.131814	-0.186354	0.0259744	0.863811	P02749	APOH	FALSE
0.000972927	0.264755	0.263002	0.119756	-0.0336347	0.027242	P02750	LRG1	TRUE
0.115549	-0.302869	-0.0608743	-0.0414077	-0.215648	0.331832	P02751	FN1	FALSE
0.977848	0.0406365	-0.0644393	0.00138911	-0.0175445	0.98782	P02753	RBP4	FALSE
0.790882	-0.123331	-0.0433167	0.0711781	-0.108926	0.863811	P02760	AMBP	FALSE
0.900529	0.0521083	-0.0210765	0.200892	0.182553	0.938225	P02763	ORM1	FALSE
0.411712	-0.177668	-0.218854	-0.0365608	-0.248491	0.606734	P02765	AHSG	FALSE
0.157918	-0.31749	0.103093	-0.00809087	0.0142202	0.38872	P02766	TTR	FALSE
0.0845179	-0.315023	0.251557	0.150548	0.13946	0.291262	P02768	ALB	FALSE
0.0418231	-0.276407	0.15003	-0.0326869	0.0137273	0.239952	P02774	GC	FALSE
0.26127	-0.303277	-0.00415281	-0.139707	0.0402002	0.48483	P02775	PPBP	FALSE
0.0347016	-0.443651	-0.0508559	-0.0697081	0.168296	0.236373	P02776	PF4	FALSE
0.0146236	-0.510141	-0.10666	-0.176786	-0.297332	0.172404	P02786	TFRC	FALSE
0.0199071	-0.111748	-0.219199	-0.235844	0.0431711	0.178621	P02787	TF	FALSE
0.717533	0.152231	-0.163456	0.0738455	0.1966	0.824242	P02790	HPX	FALSE
0.139162	-0.0887094	-0.0769083	0.0985675	0.0605131	0.358301	P03951	F11	FALSE
0.434679	-0.169918	-0.0800877	-0.0280831	-0.0133866	0.624154	P03952	KLKB1	FALSE
0.0233116	0.179027	0.0848388	-0.0682721	0.13147	0.200839	P04003	C4BPA	FALSE
0.0334224	-0.242489	0.00019017	-0.0918499	-0.0285241	0.236373	P04004	VTN	FALSE
0.0800791	-0.336461	-0.0823046	0.0470941	-0.138484	0.289318	P04070	PROC	FALSE
0.75365	-0.138713	-0.143736	0.00456779	0.0261924	0.848715	P04114	APOB	FALSE
0.0781867	-0.145921	-0.0791869	-0.0721093	0.076316	0.289318	P04180	LCAT	FALSE
0.604077	-0.207454	0.162398	-0.127884	0.0751697	0.760186	P04196	HRG	FALSE
0.636349	0.0826513	0.0241251	0.177909	0.15212	0.773445	P04211	IGLV7-43	FALSE
0.136444	-0.00797631	0.188333	0.0410105	0.0985019	0.35539	P04217	A1BG	FALSE
0.103227	-0.362597	-0.0561753	-0.210499	-0.448383	0.321152	P04275	VWF	FALSE
0.369423	0.134618	0.0602902	0.178419	0.130773	0.570696	P04278	SHBG	FALSE
0.290299	0.116903	0.383804	0.263127	0.191336	0.503077	P04433	IGKV3-11	FALSE
0.0283553	-0.394554	-0.168719	-0.139162	-0.207226	0.226204	P05090	APOD	FALSE
0.538538	-0.29163	-0.418394	0.00832297	-0.15361	0.71805	P05141	SLC25A5	FALSE
0.00023725	-0.360965	-0.0319936	-0.025562	0.228758	0.0106288	P05154	SERPINA5	TRUE
0.112726	0.11756	0.514883	0.172094	0.0775918	0.331832	P05155	SERPING1	FALSE
0.00964569	0.0641374	0.165735	-0.193444	0.0524341	0.127096	P05156	CFI	FALSE
0.0411701	-0.352059	-0.131597	0.0540454	-0.286178	0.239952	P05160	F13B	FALSE
0.374863	0.0584028	0.162656	0.0132115	0.186802	0.572176	P05452	CLEC3B	FALSE
0.082888	0.165664	0.142036	0.0671928	-0.0177691	0.291262	P05543	SERPINA7	FALSE
0.472838	-0.0695756	0.0395834	-0.143616	-0.0332406	0.652027	P05546	SERPIND1	FALSE
0.0792843	-0.167448	-0.0662892	-0.0756386	-0.0495868	0.289318	P06276	BCHE	FALSE
0.350025	-0.0077737	0.224449	0.310519	0.00801941	0.552152	P06310	IGKV2-30	FALSE
0.427337	-0.107306	-0.0191966	-0.086473	0.0354407	0.617571	P06396	GSN	FALSE
0.12083	-0.138736	0.0798637	-0.138342	-0.0996699	0.338325	P06681	C2	FALSE
0.000310068	-0.338398	0.170401	0.123162	0.173096	0.0115759	P06727	APOA4	TRUE
0.443303	0.232788	0.532026	-0.418154	-0.163538	0.625097	P07195	LDHB	FALSE
0.0165631	-0.255943	0.133522	-0.0627732	-0.0323217	0.178621	P07225	PROS1	FALSE
0.422185	-0.0749619	0.0980978	-0.177797	0.0491832	0.617571	P07357	C8A	FALSE
0.207239	0.103646	0.0858211	-0.0797894	-0.0540951	0.443172	P07358	C8B	FALSE
0.277115	-0.151579	-0.109847	-0.0508141	-0.00156023	0.49659	P07359	GP1BA	FALSE
0.0175979	-0.15794	0.148426	-0.15908	-0.0122415	0.178621	P07360	C8G	FALSE
0.0197407	-0.4772	-0.273555	-0.305769	-0.0727052	0.178621	P07996	THBS1	FALSE
0.22837	-0.0761676	-0.00641486	-0.175456	-0.0352075	0.461743	P08185	SERPINA6	FALSE
0.0374338	-0.442109	0.0378709	0.168339	-0.556186	0.236373	P08493	MGP	FALSE
0.330594	-0.362901	0.0355158	-0.0498266	-0.240251	0.540532	P08519	LPA	FALSE
0.807268	-0.0143599	0.144401	0.0234345	0.0419692	0.869365	P08571	CD14	FALSE
0.349048	-0.117947	0.0871504	-0.133807	0.0913144	0.552152	P08603	CFH	FALSE
0.0942637	-0.280026	0.214162	0.0124554	-0.231997	0.309127	P08697	SERPINF2	FALSE
0.180906	0.0303971	0.269506	0.273426	0.307412	0.420227	P09172	DBH	FALSE
0.378652	-0.158143	0.108534	-0.0458423	-0.021126	0.572176	P09871	C1S	FALSE
0.78278	0.0317657	0.113405	0.112444	-0.0232921	0.863811	P0C0L5	NA	FALSE
7.96651e-07	1.26436	0.443404	-0.0626501	-0.363137	0.00017845	P0DJI8	SAA1	TRUE
0.0668347	-0.0731347	0.0329225	-0.222774	-0.0305293	0.276417	P10643	C7	FALSE
0.0646333	-0.0328224	0.0687884	-0.176655	0.102476	0.276417	P10909	CLU	FALSE
0.0310772	-0.219724	0.0850198	-0.0878348	0.0119667	0.232043	P10909 isoform 2	NA	FALSE
0.936303	-0.0103935	0.0837859	-0.0137209	0.0108449	0.966506	P11597	CETP	FALSE
0.0515396	-0.233516	-0.554811	0.050206	-0.0400466	0.250976	P11717	IGF2R	FALSE
0.399323	0.0140335	-0.010198	-0.240692	0.151699	0.592374	P12109	COL6A1	FALSE
0.452342	-0.0448193	-0.0390814	-0.062102	0.0478795	0.629346	P12259	F5	FALSE
0.297884	-0.106139	0.0944328	-0.146228	-0.101717	0.503077	P13671	C6	FALSE
0.0729981	-0.328272	-0.167431	-0.0691841	-0.0110486	0.289318	P14151	SELL	FALSE
0.00732119	-0.279396	-0.0625824	-0.191554	-0.0760612	0.102497	P15169	CPN1	FALSE
0.174662	-0.0647344	0.0409241	-0.340127	0.128415	0.416215	P15924	DSP	FALSE
0.0768931	-0.0406053	0.21469	0.304026	-0.0130972	0.289318	P16070	CD44	FALSE
0.0104163	-0.383363	0.155277	-0.0394851	0.0579345	0.129626	P17936	IGFBP3	FALSE
1.77225e-06	0.461634	0.173299	-0.00799387	-0.0218501	0.000198492	P18428	LBP	TRUE
0.276363	0.014085	0.440855	-0.0947704	-0.0777128	0.49659	P19652	ORM2	FALSE
0.0561547	-0.27166	-0.103811	-0.132298	-0.042659	0.267631	P19823	ITIH2	FALSE
0.0943893	-0.314322	0.078155	-0.0112976	-0.0831311	0.309127	P19827	ITIH1	FALSE
0.323862	-0.589463	-0.614601	-0.448372	-0.393935	0.534264	P19971	TYMP	FALSE
0.963937	-0.173545	0.0403846	-0.00246791	-0.107971	0.985945	P20742	PZP	FALSE
0.785622	-0.00863828	-0.0586282	-0.0459288	0.0258305	0.863811	P20851	C4BPB	FALSE
0.61919	-0.0152146	0.0689671	-0.044777	0.0469856	0.770547	P22352	GPX3	FALSE
0.00280386	-0.133577	0.0257168	-0.160038	-0.0443821	0.0483127	P22792	CPN2	TRUE
0.615911	-0.214702	-0.0220963	-0.0142331	-0.198385	0.770547	P22891	PROZ	FALSE
0.236759	0.00361145	0.378349	0.1836	-0.107397	0.469328	P23083	IGHV1-2	FALSE
0.0769342	-0.16976	-0.114943	-0.0438166	-0.0443158	0.289318	P23142	FBLN1	FALSE
0.44034	-0.202828	-0.0374498	-0.00767752	-0.0658262	0.625097	P23142 isoform 4	NA	FALSE
0.222485	-0.161576	0.068746	0.243934	0.129203	0.461743	P25311	AZGP1	FALSE
0.803702	-0.238506	-0.0771823	-0.103794	-0.000314925	0.869365	P25705	ATP5F1A	FALSE
0.0623314	-0.372434	-0.168274	-0.331989	-0.160241	0.273769	P26927	MST1	FALSE
0.003463	-0.25749	-0.171687	-0.175016	-0.0158712	0.055408	P27169	PON1	FALSE
0.24797	-0.172034	-0.233209	-0.201019	0.0279033	0.483003	P27816 isoform 2	NA	FALSE
0.596429	-0.13979	0.148756	-0.168214	-0.137601	0.754802	P27918	CFP	FALSE
0.336127	-0.0799753	-0.0788202	0.0295332	0.0601574	0.541672	P29622	SERPINA4	FALSE
0.0360162	0.244331	0.00216739	0.00190003	0.029775	0.236373	P35542	SAA4	FALSE
0.150531	-0.104183	-0.0437576	-0.0216039	0.0748653	0.381644	P35858	IGFALS	FALSE
0.0198874	-0.163223	0.01231	-0.113065	0.0339833	0.178621	P36955	SERPINF1	FALSE
0.485231	0.198813	0.229768	0.155205	-0.118728	0.662754	P36980	CFHR2	FALSE
0.684318	-0.00709304	0.116335	-0.0493437	0.15443	0.802221	P40197	GP5	FALSE
0.638782	-0.100096	-0.102527	-0.00669253	-0.082888	0.773445	P43251	BTD	FALSE
0.518775	-0.305578	0.132339	0.0940807	0.0463401	0.700034	P43652	AFM	FALSE
0.685773	-0.177887	-0.0794767	0.00968848	0.000177742	0.802221	P45378	TNNT3	FALSE
0.0199354	-0.166369	0.0330051	-0.0783351	-0.0127664	0.178621	P48740	MASP1	FALSE
0.657142	-0.116216	0.00117936	-0.0523727	0.0176876	0.780041	P49908	SELENOP	FALSE
0.00271709	-0.261677	0.00862785	-0.0796471	0.185679	0.0483127	P51884	LUM	TRUE
0.794381	0.00245058	-0.168607	-0.0398731	0.0115215	0.863811	P55056	APOC4	FALSE
0.568903	-0.105696	-0.0190081	-0.121046	-0.0140782	0.73238	P55058	PLTP	FALSE
0.117386	-0.129465	-0.103349	0.163112	0.0283984	0.332841	P55103	INHBC	FALSE
0.819756	-0.127734	-0.113629	0.0201475	-0.0485356	0.874406	P68871	HBB	FALSE
0.0661775	-0.323279	-0.0694713	0.0671259	0.0269378	0.276417	P69905	HBA1	FALSE
9.28517e-05	-0.247722	-0.290639	-0.265341	0.00314728	0.00519969	P80108	GPLD1	TRUE
0.0439198	0.146828	-0.152355	0.368973	0.212681	0.239952	P80748	IGLV3-21	FALSE
0.58392	0.238796	-0.00199345	0.123403	0.0398121	0.747417	Q03591	CFHR1	FALSE
0.252032	-0.0700823	0.207003	-0.211533	0.072445	0.48483	Q04756	HGFAC	FALSE
0.00605003	0.160318	0.195704	-0.0910101	-0.0991053	0.0903471	Q06033	ITIH3	FALSE
0.207737	0.129088	0.0434713	0.194071	0.122974	0.443172	Q08380	LGALS3BP	FALSE
0.561388	-0.157233	0.0707002	0.0233797	-0.195795	0.7273	Q12805	EFEMP1	FALSE
0.978773	0.082417	-0.0556381	-0.020765	0.0405886	0.98782	Q13201	MMRN1	FALSE
0.628747	-0.0233648	-0.164681	-0.122702	-0.0393538	0.773445	Q13790	APOF	FALSE
0.168422	-0.122373	0.0271537	-0.202585	-0.258829	0.405662	Q14520	HABP2	FALSE
0.282962	-0.223873	0.131134	0.0467259	-0.13828	0.500124	Q14624	ITIH4	FALSE
0.0435673	-0.134837	-0.341088	-0.242774	-0.0392333	0.239952	Q15166	PON3	FALSE
0.298702	0.213251	0.216046	-0.0850836	-0.151378	0.503077	Q15256 isoform 5	NA	FALSE
0.344521	-0.048932	0.247	-0.149866	0.137921	0.551234	Q15485	FCN2	FALSE
0.226574	-0.160327	0.098315	-0.0122927	0.0147049	0.461743	Q15582	TGFBI	FALSE
0.0952221	-0.127066	-0.39977	-0.225566	-0.169125	0.309127	Q15848	ADIPOQ	FALSE
0.0780142	-0.187933	-0.144739	-0.13831	-0.0518994	0.289318	Q16610	ECM1	FALSE
0.0678701	-0.143122	-0.0466257	0.152128	-0.0594291	0.276417	Q6EMK4	VASN	FALSE
0.537213	-0.0342846	0.101156	0.124991	0.165401	0.71805	Q6UXB8	PI16	FALSE
0.0379885	-0.392095	1.10295	-0.200135	-0.317617	0.236373	Q7Z494	NPHP3	FALSE
0.223825	-0.137053	0.336277	0.12906	0.0678223	0.461743	Q7Z7L1	SLFN11	FALSE
0.587986	-0.0337906	0.0994078	-0.0788588	0.075493	0.748345	Q8N0V3	RBFA	FALSE
0.126117	0.0435754	-0.285593	0.324271	0.187681	0.344513	Q8NE71	ABCF1	FALSE
0.305475	-0.328922	0.156743	-0.159125	-0.131867	0.510646	Q8WZ42 isoform 2	NA	FALSE
0.708996	-0.383079	-0.370177	-0.026987	-0.0503464	0.818635	Q8WZ74	CTTNBP2	FALSE
0.0484009	0.294508	-0.0845475	-0.426732	-0.30181	0.246405	Q92496	CFHR4	FALSE
0.235645	0.0799661	0.271676	0.15117	0.384124	0.469328	Q92621	NUP205	FALSE
0.100921	-0.170208	0.340788	0.171318	0.0556297	0.318399	Q92736 isoform 2	NA	FALSE
0.182476	-0.0572933	0.0666538	0.145454	-0.0770075	0.420227	Q92954	PRG4	FALSE
0.00265415	-0.28512	0.129916	0.0835007	-0.126684	0.0483127	Q96IY4	CPB2	TRUE
9.2375e-05	-0.431109	-0.408309	-0.440742	-0.353201	0.00519969	Q96KN2	CNDP1	TRUE
0.195541	-0.181276	0.0888295	-0.178439	-0.242816	0.438011	Q96PD5	PGLYRP2	FALSE
0.446498	0.0588295	0.267758	0.245997	-0.0803962	0.625097	Q99459	CDC5L	FALSE
0.390213	0.216734	-0.168824	0.210254	0.160143	0.582717	Q99963 isoform 3	NA	FALSE
0.359591	0.16764	0.0179222	0.0435918	0.0115567	0.563276	Q9BXR6	CFHR5	FALSE
0.000378576	-0.385835	-0.487728	-0.357537	-0.113947	0.0121144	Q9NPH3	IL1RAP	TRUE
0.925937	0.0428164	0.0152147	-0.0429228	-0.0400879	0.960231	Q9NQ79	CRTAC1	FALSE
0.324375	-0.220148	-0.139555	0.0484446	-0.0261578	0.534264	Q9NRR6	INPP5E	FALSE
0.749264	0.019595	0.0899513	-0.013595	-0.0206338	0.848715	Q9NZP8	C1RL	FALSE
0.04164	-0.202254	0.143094	0.0839567	0.0487024	0.239952	Q9UGM5	FETUB	FALSE
0.106724	-0.221474	-0.0966579	-0.173899	0.0229517	0.323784	Q9UHG3	PCYOX1	FALSE
0.263329	0.018868	-0.133746	-0.0880259	-0.0120017	0.48483	Q9UK55	SERPINA10	FALSE
0.11206	0.0677537	0.0924534	-0.04902	0.057134	0.331832	Q9Y2G3	ATP11B	FALSE
0.153339	0.150329	-0.117259	0.142337	0.0429464	0.381644	Q9Y6R7	FCGBP	FALSE

## Sheet: Figure5d_unaligned
protein	peptide	event1	intensity
A0A075B6H7	20900	1	-1.85818e-17
A0A075B6H7	20900	2	-0.283227
A0A075B6H7	20900	4	-0.454797
A0A075B6H7	20900	5	0.0739861
A0A075B6H7	20900	7	-0.0865896
B9A064	5423	1	-2.09525e-18
B9A064	5423	2	-0.0824161
B9A064	5423	4	-0.557155
B9A064	5423	5	0.0967418
B9A064	5423	7	0.391323
B9A064	101100	1	-1.4194e-17
B9A064	101100	2	-0.00265649
B9A064	101100	4	0.0750894
B9A064	101100	5	-0.845664
B9A064	101100	7	0.297263
iRT_protein	1493	1	8.32173e-18
iRT_protein	1493	2	0.041114
iRT_protein	1493	4	-0.189523
iRT_protein	1493	5	0.474035
iRT_protein	1493	7	1.30955
iRT_protein	36553	1	9.32999e-18
iRT_protein	36553	2	-1.49547
iRT_protein	36553	4	0.174555
iRT_protein	36553	5	0.0130909
iRT_protein	36553	7	0.637216
iRT_protein	92010	1	-2.74347e-18
iRT_protein	92010	2	0.712144
iRT_protein	92010	4	-0.273038
iRT_protein	92010	5	-0.135251
iRT_protein	92010	7	0.378545
O00391	3144	1	1.76052e-18
O00391	3144	2	-0.0647307
O00391	3144	4	0.054122
O00391	3144	5	-0.00874344
O00391	3144	7	-0.0147544
O14791	57979	1	-1.58819e-18
O14791	57979	2	0.0374473
O14791	57979	4	0.0977959
O14791	57979	5	-0.112343
O14791	57979	7	0.3137
O14791	98958	1	5.65662e-18
O14791	98958	2	-0.125052
O14791	98958	4	0.0508957
O14791	98958	5	0.180694
O14791	98958	7	0.243717
O14791	100771	1	-3.93219e-18
O14791	100771	2	0.00494968
O14791	100771	4	0.12297
O14791	100771	5	0.245332
O14791	100771	7	0.18141
O43866	18026	1	1.963e-18
O43866	18026	2	-0.246651
O43866	18026	4	0.0218904
O43866	18026	5	-0.296294
O43866	18026	7	0.142557
O43866	61258	1	1.31145e-18
O43866	61258	2	-0.222276
O43866	61258	4	0.0864973
O43866	61258	5	-0.067089
O43866	61258	7	0.127129
O43866	69222	1	9.614e-18
O43866	69222	2	-0.297095
O43866	69222	4	0.13346
O43866	69222	5	-0.350484
O43866	69222	7	-0.0756095
O75636	72622	1	-2.49638e-18
O75636	72622	2	0.334643
O75636	72622	4	-0.075143
O75636	72622	5	0.0183496
O75636	72622	7	0.0856955
O75636	101503	1	2.63804e-18
O75636	101503	2	0.176518
O75636	101503	4	0.228086
O75636	101503	5	0.103151
O75636	101503	7	0.325565
O75636	104516	1	4.62545e-18
O75636	104516	2	0.266359
O75636	104516	4	0.344208
O75636	104516	5	0.0193768
O75636	104516	7	0.254577
O75882	10880	1	3.57347e-19
O75882	10880	2	-0.0760375
O75882	10880	4	-0.0733292
O75882	10880	5	-0.0482303
O75882	10880	7	0.0411073
O75882	60619	1	3.00398e-19
O75882	60619	2	-0.0338344
O75882	60619	4	-0.00878312
O75882	60619	5	-0.0517675
O75882	60619	7	-0.118589
O75882	66908	1	-1.31099e-18
O75882	66908	2	0.0373166
O75882	66908	4	0.128076
O75882	66908	5	-0.0703784
O75882	66908	7	0.0832568
O95445	2327	1	1.46563e-17
O95445	2327	2	0.0583189
O95445	2327	4	0.045819
O95445	2327	5	0.0480251
O95445	2327	7	0.267102
O95445	27660	1	5.7023e-18
O95445	27660	2	-0.145725
O95445	27660	4	0.0189042
O95445	27660	5	0.0743942
O95445	27660	7	0.723128
O95445	84256	1	5.89077e-18
O95445	84256	2	-0.263153
O95445	84256	4	-0.0109674
O95445	84256	5	-0.0850859
O95445	84256	7	0.111703
P00450	28097	1	1.51381e-17
P00450	28097	2	0.240916
P00450	28097	4	-1.99318
P00450	28097	5	0.959608
P00450	28097	7	-0.820129
P00450	28100	1	1.63359e-17
P00450	28100	2	0.753693
P00450	28100	4	0.157372
P00450	28100	5	0.558912
P00450	28100	7	0.793833
P00450	30514	1	-4.07839e-18
P00450	30514	2	-0.302517
P00450	30514	4	-0.0208825
P00450	30514	5	-0.106617
P00450	30514	7	0.0915092
P00488	36852	1	1.11411e-17
P00488	36852	2	-0.085961
P00488	36852	4	0.0614049
P00488	36852	5	-0.037959
P00488	36852	7	-0.286598
P00488	55228	1	-1.27704e-17
P00488	55228	2	-0.301491
P00488	55228	4	0.149833
P00488	55228	5	0.0992564
P00488	55228	7	0.0983534
P00488	86655	1	3.03981e-18
P00488	86655	2	-0.114852
P00488	86655	4	-0.147959
P00488	86655	5	-0.174147
P00488	86655	7	-0.144455
P00533 isoform 3	5333	1	2.75798e-18
P00533 isoform 3	5333	2	0.624108
P00533 isoform 3	5333	4	-0.0900676
P00533 isoform 3	5333	5	-0.172838
P00533 isoform 3	5333	7	0.379855
P00734	51978	1	-8.11224e-18
P00734	51978	2	0.427469
P00734	51978	4	0.263303
P00734	51978	5	0.137994
P00734	51978	7	0.410988
P00734	87986	1	-4.69627e-18
P00734	87986	2	0.0040012
P00734	87986	4	0.494299
P00734	87986	5	0.309987
P00734	87986	7	0.274481
P00734	87988	1	2.28434e-18
P00734	87988	2	0.0577693
P00734	87988	4	0.555147
P00734	87988	5	0.386551
P00734	87988	7	0.284238
P00736	17303	1	3.30456e-19
P00736	17303	2	0.00416678
P00736	17303	4	-0.0682529
P00736	17303	5	-0.0508628
P00736	17303	7	0.090027
P00736	98374	1	8.08445e-19
P00736	98374	2	0.122111
P00736	98374	4	-0.0132992
P00736	98374	5	0.00658888
P00736	98374	7	-0.0660591
P00736	106578	1	-5.71612e-18
P00736	106578	2	0.160776
P00736	106578	4	0.109627
P00736	106578	5	-0.230932
P00736	106578	7	0.0204112
P00738	96846	1	-1.33896e-17
P00738	96846	2	-0.2029
P00738	96846	4	1.60026
P00738	96846	5	0.329346
P00738	96846	7	0.328685
P00738	101035	1	4.029e-17
P00738	101035	2	-0.288651
P00738	101035	4	-0.143256
P00738	101035	5	0.0550567
P00738	101035	7	0.576088
P00738	106784	1	2.31792e-17
P00738	106784	2	0.0661434
P00738	106784	4	-0.855691
P00738	106784	5	-0.655609
P00738	106784	7	-1.18301
P00739	69912	1	1.25204e-17
P00739	69912	2	-1.65757
P00739	69912	4	0.19186
P00739	69912	5	0.338445
P00739	69912	7	-0.863425
P00739	96845	1	1.3704e-18
P00739	96845	2	-0.0605901
P00739	96845	4	0.144546
P00739	96845	5	0.11388
P00739	96845	7	0.177881
P00739	106787	1	8.59087e-19
P00739	106787	2	0.0901373
P00739	106787	4	-0.00936099
P00739	106787	5	-0.0726611
P00739	106787	7	0.0301449
P00740	80162	1	2.68754e-18
P00740	80162	2	0.13999
P00740	80162	4	0.0629866
P00740	80162	5	-0.123759
P00740	80162	7	0.149653
P00740	94838	1	3.55511e-18
P00740	94838	2	0.199112
P00740	94838	4	-0.00711437
P00740	94838	5	-0.000951733
P00740	94838	7	0.0823158
P00740	101220	1	-1.94313e-18
P00740	101220	2	0.300569
P00740	101220	4	0.00504859
P00740	101220	5	0.300745
P00740	101220	7	0.211504
P00742	886	1	-1.4803e-18
P00742	886	2	0.0556115
P00742	886	4	0.0878684
P00742	886	5	0.0979159
P00742	886	7	0.131377
P00742	64425	1	-1.4456e-19
P00742	64425	2	0.00854675
P00742	64425	4	0.0563838
P00742	64425	5	0.365789
P00742	64425	7	0.0765757
P00742	89498	1	-7.76786e-19
P00742	89498	2	0.141724
P00742	89498	4	0.294063
P00742	89498	5	0.137635
P00742	89498	7	0.389993
P00747	17960	1	-5.78839e-18
P00747	17960	2	0.368322
P00747	17960	4	1.93008
P00747	17960	5	0.73309
P00747	17960	7	0.606749
P00747	29668	1	9.54049e-19
P00747	29668	2	0.000487203
P00747	29668	4	0.0678666
P00747	29668	5	0.186559
P00747	29668	7	-0.900353
P00747	39976	1	9.34585e-18
P00747	39976	2	-0.028555
P00747	39976	4	0.184928
P00747	39976	5	-0.0318437
P00747	39976	7	0.212804
P00748	9405	1	-1.55559e-18
P00748	9405	2	0.606521
P00748	9405	4	-0.128475
P00748	9405	5	0.0758743
P00748	9405	7	0.176895
P00748	23385	1	6.76703e-18
P00748	23385	2	-0.156244
P00748	23385	4	0.590581
P00748	23385	5	0.245053
P00748	23385	7	0.091329
P00748	101364	1	-1.66064e-17
P00748	101364	2	0.242534
P00748	101364	4	-0.00529033
P00748	101364	5	-0.330254
P00748	101364	7	0.234077
P00751	13619	1	3.28596e-18
P00751	13619	2	0.14448
P00751	13619	4	0.382879
P00751	13619	5	0.147593
P00751	13619	7	0.391968
P00751	17714	1	-1.47724e-18
P00751	17714	2	0.0898503
P00751	17714	4	0.374704
P00751	17714	5	-0.405024
P00751	17714	7	0.248922
P00751	104565	1	9.38844e-18
P00751	104565	2	0.0375894
P00751	104565	4	0.953652
P00751	104565	5	0.28312
P00751	104565	7	0.232306
P00915	1132	1	-1.11853e-18
P00915	1132	2	-0.287106
P00915	1132	4	-0.157389
P00915	1132	5	0.156551
P00915	1132	7	-0.0014046
P00915	97841	1	1.89575e-18
P00915	97841	2	-0.325227
P00915	97841	4	-0.372075
P00915	97841	5	-0.0498868
P00915	97841	7	-0.228639
P01008	11954	1	-2.94742e-18
P01008	11954	2	-0.530584
P01008	11954	4	0.029761
P01008	11954	5	-0.923315
P01008	11954	7	0.0587302
P01008	25033	1	-1.13257e-17
P01008	25033	2	0.00256193
P01008	25033	4	-0.622144
P01008	25033	5	-0.587995
P01008	25033	7	0.148789
P01008	58754	1	4.02895e-18
P01008	58754	2	-0.112501
P01008	58754	4	-0.0861908
P01008	58754	5	-0.105562
P01008	58754	7	0.184683
P01009	59993	1	-2.19298e-18
P01009	59993	2	0.636966
P01009	59993	4	-0.139685
P01009	59993	5	0.4838
P01009	59993	7	1.2365
P01009	80272	1	-7.94246e-20
P01009	80272	2	0.0139535
P01009	80272	4	0.269508
P01009	80272	5	-0.049702
P01009	80272	7	0.126696
P01009	86905	1	5.50328e-17
P01009	86905	2	0.041664
P01009	86905	4	-0.288794
P01009	86905	5	-1.01581
P01009	86905	7	1.04847
P01011	1270	1	6.18066e-18
P01011	1270	2	-0.45966
P01011	1270	4	0.390484
P01011	1270	5	-0.499647
P01011	1270	7	0.0800379
P01011	20611	1	1.28114e-17
P01011	20611	2	-0.166525
P01011	20611	4	0.168654
P01011	20611	5	-0.151382
P01011	20611	7	-0.14819
P01011	55491	1	-1.89798e-18
P01011	55491	2	-0.104332
P01011	55491	4	0.0861198
P01011	55491	5	-0.0430485
P01011	55491	7	-0.0677115
P01019	4858	1	-1.74905e-17
P01019	4858	2	0.0483423
P01019	4858	4	-0.261734
P01019	4858	5	-0.13333
P01019	4858	7	-0.720911
P01019	5411	1	-8.84069e-18
P01019	5411	2	-0.0409011
P01019	5411	4	1.31331
P01019	5411	5	0.528634
P01019	5411	7	-0.159527
P01019	15418	1	-2.40093e-18
P01019	15418	2	0.171042
P01019	15418	4	-0.294335
P01019	15418	5	-0.507273
P01019	15418	7	0.128671
P01023	3470	1	2.01968e-17
P01023	3470	2	-0.244362
P01023	3470	4	0.254466
P01023	3470	5	-0.473026
P01023	3470	7	-0.900884
P01023	71929	1	5.77397e-18
P01023	71929	2	-0.0888667
P01023	71929	4	-0.143554
P01023	71929	5	-0.23914
P01023	71929	7	-0.33127
P01023	73419	1	-7.94263e-18
P01023	73419	2	-0.181791
P01023	73419	4	-0.0941564
P01023	73419	5	-0.238017
P01023	73419	7	0.0107994
P01024	20282	1	5.40897e-18
P01024	20282	2	-0.148225
P01024	20282	4	0.0567775
P01024	20282	5	1.23049
P01024	20282	7	0.134858
P01024	20284	1	-1.25211e-17
P01024	20284	2	-0.14785
P01024	20284	4	0.597462
P01024	20284	5	0.930151
P01024	20284	7	0.71576
P01024	43462	1	-1.19424e-17
P01024	43462	2	-0.54197
P01024	43462	4	1.01537
P01024	43462	5	0.1397
P01024	43462	7	0.66692
P01031	24248	1	5.01795e-18
P01031	24248	2	0.161136
P01031	24248	4	0.322401
P01031	24248	5	0.168329
P01031	24248	7	0.298895
P01031	33332	1	-1.45262e-18
P01031	33332	2	0.244976
P01031	33332	4	0.290218
P01031	33332	5	0.0305236
P01031	33332	7	0.311934
P01031	90838	1	-7.02033e-18
P01031	90838	2	0.203654
P01031	90838	4	0.222864
P01031	90838	5	0.0263993
P01031	90838	7	0.254462
P01034	4123	1	2.80663e-18
P01034	4123	2	-0.0547143
P01034	4123	4	0.0734073
P01034	4123	5	0.14474
P01034	4123	7	-0.11794
P01034	20288	1	2.28152e-18
P01034	20288	2	-0.0470656
P01034	20288	4	0.0424388
P01034	20288	5	0.115611
P01034	20288	7	-0.2154
P01042	22595	1	2.46609e-18
P01042	22595	2	0.221204
P01042	22595	4	0.00323295
P01042	22595	5	-0.3742
P01042	22595	7	0.0902935
P01042	76290	1	-1.72787e-19
P01042	76290	2	0.307664
P01042	76290	4	0.00740013
P01042	76290	5	-0.386417
P01042	76290	7	0.231912
P01042	104349	1	7.00353e-19
P01042	104349	2	0.31517
P01042	104349	4	0.174004
P01042	104349	5	-0.239068
P01042	104349	7	0.163569
P01344	8772	1	3.25907e-18
P01344	8772	2	0.0594887
P01344	8772	4	0.0646679
P01344	8772	5	0.156099
P01344	8772	7	0.0570952
P01344	33293	1	1.29471e-18
P01344	33293	2	-0.0539063
P01344	33293	4	-0.0312754
P01344	33293	5	-0.0690047
P01344	33293	7	0.0165388
P01591	42846	1	6.93225e-18
P01591	42846	2	-0.128079
P01591	42846	4	-0.0259627
P01591	42846	5	0.461511
P01591	42846	7	0.213984
P01591	45765	1	-3.50024e-19
P01591	45765	2	0.0172118
P01591	45765	4	0.304219
P01591	45765	5	0.67272
P01591	45765	7	0.156137
P01591	85835	1	7.61106e-19
P01591	85835	2	0.176295
P01591	85835	4	0.470289
P01591	85835	5	0.52903
P01591	85835	7	0.113887
P01593	7091	1	3.75957e-19
P01593	7091	2	-0.146711
P01593	7091	4	-0.390282
P01593	7091	5	0.238968
P01593	7091	7	-0.0258578
P01593	56781	1	-2.56233e-17
P01593	56781	2	-0.210966
P01593	56781	4	0.744914
P01593	56781	5	1.02036
P01593	56781	7	0.665857
P01593	56783	1	9.67757e-18
P01593	56783	2	-0.0967467
P01593	56783	4	-0.286857
P01593	56783	5	0.242997
P01593	56783	7	-0.0107294
P01601	636	1	8.60475e-18
P01601	636	2	-0.0853304
P01601	636	4	-0.533654
P01601	636	5	0.157648
P01601	636	7	-0.126164
P01601	7164	1	1.78745e-17
P01601	7164	2	0.0197226
P01601	7164	4	-0.635104
P01601	7164	5	0.154742
P01601	7164	7	-0.079431
P01601	55701	1	1.52985e-18
P01601	55701	2	-0.211671
P01601	55701	4	0.263141
P01601	55701	5	0.123754
P01601	55701	7	-0.168031
P01624	20895	1	-2.29957e-17
P01624	20895	2	-0.151682
P01624	20895	4	-0.598664
P01624	20895	5	0.409195
P01624	20895	7	0.149851
P01624	20898	1	-3.30146e-18
P01624	20898	2	-0.122513
P01624	20898	4	-0.431936
P01624	20898	5	-0.335268
P01624	20898	7	0.238374
P01624	20899	1	4.1249e-17
P01624	20899	2	-0.00997764
P01624	20899	4	-0.419149
P01624	20899	5	-0.107881
P01624	20899	7	0.555989
P01701	56787	1	-5.34845e-18
P01701	56787	2	0.0795263
P01701	56787	4	0.533958
P01701	56787	5	-0.315425
P01701	56787	7	-0.217333
P01701	56788	1	-3.78518e-18
P01701	56788	2	-0.890357
P01701	56788	4	0.404247
P01701	56788	5	-0.12552
P01701	56788	7	-0.564366
P01701	56789	1	-6.12938e-18
P01701	56789	2	0.426243
P01701	56789	4	-0.307569
P01701	56789	5	0.542694
P01701	56789	7	0.449748
P01703	75710	1	-1.43189e-17
P01703	75710	2	-0.094688
P01703	75710	4	0.0861039
P01703	75710	5	0.60681
P01703	75710	7	0.356486
P01714	22197	1	-9.25751e-19
P01714	22197	2	-0.0759573
P01714	22197	4	-0.219414
P01714	22197	5	0.0716128
P01714	22197	7	0.0544628
P01714	45223	1	-4.70264e-18
P01714	45223	2	-0.108118
P01714	45223	4	-0.00327531
P01714	45223	5	-0.28056
P01714	45223	7	0.0844567
P01714	81378	1	-1.29492e-17
P01714	81378	2	-0.0343088
P01714	81378	4	-0.249495
P01714	81378	5	0.169427
P01714	81378	7	0.0366091
P01717	87348	1	1.4829e-17
P01717	87348	2	0.330697
P01717	87348	4	1.49416
P01717	87348	5	0.789757
P01717	87348	7	-0.0723104
P01717	103697	1	-1.35565e-17
P01717	103697	2	-0.349998
P01717	103697	4	0.122443
P01717	103697	5	0.216092
P01717	103697	7	0.316782
P01717	104140	1	-1.85682e-17
P01717	104140	2	-0.218787
P01717	104140	4	0.237339
P01717	104140	5	0.377595
P01717	104140	7	0.207471
P01721	66495	1	-6.20685e-18
P01721	66495	2	0.252039
P01721	66495	4	0.118119
P01721	66495	5	0.345545
P01721	66495	7	0.119495
P01743	16589	1	1.01028e-18
P01743	16589	2	-0.11556
P01743	16589	4	-0.0755885
P01743	16589	5	0.245516
P01743	16589	7	0.115281
P01764	69359	1	1.87312e-17
P01764	69359	2	-0.329061
P01764	69359	4	-0.21047
P01764	69359	5	0.0289938
P01764	69359	7	-0.0935613
P01766	33774	1	-2.19273e-18
P01766	33774	2	0.0950564
P01766	33774	4	0.113134
P01766	33774	5	0.26199
P01766	33774	7	0.0395889
P01766	61192	1	4.29856e-18
P01766	61192	2	-0.0134412
P01766	61192	4	-0.556393
P01766	61192	5	0.0877296
P01766	61192	7	-0.0967537
P01766	61193	1	-1.96203e-18
P01766	61193	2	-0.503155
P01766	61193	4	0.269835
P01766	61193	5	0.333138
P01766	61193	7	0.237489
P01767	25045	1	1.44575e-19
P01767	25045	2	0.012839
P01767	25045	4	-0.332525
P01767	25045	5	0.0470946
P01767	25045	7	-0.336607
P01767	25060	1	-1.17303e-17
P01767	25060	2	0.191633
P01767	25060	4	-0.126514
P01767	25060	5	-0.233463
P01767	25060	7	-0.102818
P01767	94005	1	-5.74317e-18
P01767	94005	2	-0.119887
P01767	94005	4	-0.469213
P01767	94005	5	0.00884674
P01767	94005	7	0.0592718
P01780	33773	1	-1.11122e-17
P01780	33773	2	-0.00505017
P01780	33773	4	-0.34374
P01780	33773	5	-0.0207409
P01780	33773	7	-0.0101934
P01780	65479	1	-5.85752e-18
P01780	65479	2	0.17851
P01780	65479	4	0.891108
P01780	65479	5	0.606741
P01780	65479	7	0.666967
P01780	69062	1	-8.48199e-18
P01780	69062	2	-0.15734
P01780	69062	4	-0.622704
P01780	69062	5	0.20717
P01780	69062	7	-0.230192
P01824	106919	1	4.8057e-18
P01824	106919	2	-0.124947
P01824	106919	4	0.117466
P01824	106919	5	0.532318
P01824	106919	7	0.0963477
P01834	84181	1	-7.44038e-18
P01834	84181	2	-0.188286
P01834	84181	4	-0.853986
P01834	84181	5	-0.454874
P01834	84181	7	0.312618
P01834	93183	1	4.85022e-18
P01834	93183	2	-0.125317
P01834	93183	4	-0.289433
P01834	93183	5	0.137098
P01834	93183	7	-0.116231
P01834	101925	1	4.2547e-18
P01834	101925	2	0.901888
P01834	101925	4	0.204432
P01834	101925	5	0.573024
P01834	101925	7	-0.832512
P01857	35292	1	3.29738e-17
P01857	35292	2	0.551389
P01857	35292	4	0.0418731
P01857	35292	5	-0.687023
P01857	35292	7	-0.427725
P01857	86784	1	6.88388e-18
P01857	86784	2	0.120417
P01857	86784	4	-0.0535449
P01857	86784	5	0.167946
P01857	86784	7	0.316295
P01857	89856	1	1.26466e-17
P01857	89856	2	-0.0666434
P01857	89856	4	0.0336801
P01857	89856	5	-2.91658
P01857	89856	7	0.963617
P01859	34120	1	-2.21356e-17
P01859	34120	2	-0.806895
P01859	34120	4	-0.484109
P01859	34120	5	-0.15446
P01859	34120	7	0.00974711
P01859	101710	1	-1.99188e-17
P01859	101710	2	-0.0399956
P01859	101710	4	0.461292
P01859	101710	5	0.586331
P01859	101710	7	0.0211838
P01859	101717	1	1.41123e-17
P01859	101717	2	-0.266304
P01859	101717	4	-0.253798
P01859	101717	5	-0.0917911
P01859	101717	7	-0.52117
P01860	80473	1	3.75399e-18
P01860	80473	2	-0.225073
P01860	80473	4	3.79518
P01860	80473	5	1.17532
P01860	80473	7	-1.72603
P01860	91808	1	1.32169e-17
P01860	91808	2	-0.0446138
P01860	91808	4	-0.254285
P01860	91808	5	-0.162072
P01860	91808	7	0.128724
P01860	91809	1	-4.66661e-18
P01860	91809	2	0.33643
P01860	91809	4	-0.415
P01860	91809	5	-0.279767
P01860	91809	7	-0.102756
P01861	23054	1	-8.62403e-18
P01861	23054	2	-0.430886
P01861	23054	4	-0.137942
P01861	23054	5	-0.0214365
P01861	23054	7	-0.286602
P01861	34158	1	1.82348e-17
P01861	34158	2	-0.116612
P01861	34158	4	0.188554
P01861	34158	5	0.271937
P01861	34158	7	-0.154461
P01861	84187	1	3.13473e-17
P01861	84187	2	-0.238686
P01861	84187	4	-0.73344
P01861	84187	5	0.0515355
P01861	84187	7	0.172049
P01871	69707	1	6.19325e-18
P01871	69707	2	-0.401444
P01871	69707	4	-0.15236
P01871	69707	5	0.759777
P01871	69707	7	-0.196253
P01871	73857	1	5.16654e-18
P01871	73857	2	0.245833
P01871	73857	4	0.44397
P01871	73857	5	-0.521382
P01871	73857	7	0.335007
P01871	103454	1	-9.66727e-18
P01871	103454	2	0.106985
P01871	103454	4	-0.507275
P01871	103454	5	0.486163
P01871	103454	7	0.126649
P01876	11550	1	-8.00128e-18
P01876	11550	2	-0.176388
P01876	11550	4	0.346788
P01876	11550	5	0.784466
P01876	11550	7	-0.0148915
P01876	89272	1	1.08391e-17
P01876	89272	2	0.995337
P01876	89272	4	-1.55005
P01876	89272	5	-0.294125
P01876	89272	7	0.198363
P01876	91916	1	-4.38279e-18
P01876	91916	2	0.306507
P01876	91916	4	2.28739
P01876	91916	5	0.852307
P01876	91916	7	1.07231
P01877	11545	1	-1.81035e-18
P01877	11545	2	-0.122779
P01877	11545	4	0.485666
P01877	11545	5	0.519567
P01877	11545	7	0.00539224
P01877	14019	1	4.93312e-18
P01877	14019	2	0.257175
P01877	14019	4	-0.218686
P01877	14019	5	0.315907
P01877	14019	7	0.631051
P01880	83573	1	9.89208e-18
P01880	83573	2	-0.402675
P01880	83573	4	0.149407
P01880	83573	5	0.37496
P01880	83573	7	0.0990573
P01880	99543	1	1.07934e-17
P01880	99543	2	0.186309
P01880	99543	4	0.0909363
P01880	99543	5	0.27133
P01880	99543	7	0.0662679
P02042	99161	1	-1.73174e-18
P02042	99161	2	-0.282294
P02042	99161	4	-0.491566
P02042	99161	5	-0.0674602
P02042	99161	7	-0.199143
P02647	60167	1	7.36876e-18
P02647	60167	2	-0.32634
P02647	60167	4	-0.430289
P02647	60167	5	0.561625
P02647	60167	7	-0.789918
P02647	73438	1	-2.46941e-17
P02647	73438	2	0.318778
P02647	73438	4	-0.143597
P02647	73438	5	0.7802
P02647	73438	7	-0.768927
P02647	89787	1	1.88352e-18
P02647	89787	2	-0.721064
P02647	89787	4	-0.126516
P02647	89787	5	-0.060669
P02647	89787	7	-0.466015
P02649	684	1	-3.64152e-18
P02649	684	2	0.0262453
P02649	684	4	0.180878
P02649	684	5	0.227863
P02649	684	7	0.276092
P02649	50674	1	1.15222e-17
P02649	50674	2	0.05272
P02649	50674	4	0.308638
P02649	50674	5	0.239651
P02649	50674	7	0.300851
P02649	54702	1	1.01251e-17
P02649	54702	2	0.111983
P02649	54702	4	0.257021
P02649	54702	5	0.308174
P02649	54702	7	0.206478
P02652	28614	1	7.92918e-19
P02652	28614	2	-0.363639
P02652	28614	4	-0.227261
P02652	28614	5	-0.501756
P02652	28614	7	0.198619
P02652	83148	1	-9.93615e-18
P02652	83148	2	-1.0555
P02652	83148	4	0.0313491
P02652	83148	5	-0.0854492
P02652	83148	7	-0.331761
P02652	97667	1	9.26776e-18
P02652	97667	2	-0.291435
P02652	97667	4	1.44662
P02652	97667	5	0.135355
P02652	97667	7	-0.0428318
P02654	19517	1	-2.85223e-18
P02654	19517	2	-0.166463
P02654	19517	4	1.57435
P02654	19517	5	-2.01624
P02654	19517	7	0.142848
P02654	19518	1	8.39037e-18
P02654	19518	2	-0.162197
P02654	19518	4	-0.0631099
P02654	19518	5	-0.247473
P02654	19518	7	0.123624
P02654	25259	1	3.26087e-18
P02654	25259	2	0.0914325
P02654	25259	4	-0.480028
P02654	25259	5	-1.16547
P02654	25259	7	0.237454
P02655	24046	1	-6.24178e-18
P02655	24046	2	-0.0840752
P02655	24046	4	-0.109636
P02655	24046	5	0.0102445
P02655	24046	7	0.259894
P02655	87565	1	1.96852e-17
P02655	87565	2	0.091738
P02655	87565	4	-0.132503
P02655	87565	5	-0.0150679
P02655	87565	7	0.0773305
P02655	93893	1	-3.34665e-18
P02655	93893	2	0.00842398
P02655	93893	4	-0.149929
P02655	93893	5	0.0502594
P02655	93893	7	0.345096
P02656	11461	1	-2.9414e-18
P02656	11461	2	-0.708093
P02656	11461	4	0.0687978
P02656	11461	5	-1.20313
P02656	11461	7	0.292294
P02656	81055	1	-2.55616e-17
P02656	81055	2	0.207881
P02656	81055	4	1.34565
P02656	81055	5	0.362948
P02656	81055	7	0.532531
P02656	87775	1	1.07983e-17
P02656	87775	2	-0.707732
P02656	87775	4	0.253473
P02656	87775	5	0.215515
P02656	87775	7	0.501488
P02671	5021	1	6.12285e-18
P02671	5021	2	-0.330327
P02671	5021	4	-0.181369
P02671	5021	5	0.229297
P02671	5021	7	0.0107307
P02671	63577	1	-1.35064e-17
P02671	63577	2	-0.205558
P02671	63577	4	0.251779
P02671	63577	5	0.0909772
P02671	63577	7	-0.371967
P02671	64069	1	4.25059e-18
P02671	64069	2	-0.0964116
P02671	64069	4	0.395369
P02671	64069	5	0.162948
P02671	64069	7	0.130309
P02675	50006	1	-2.29895e-17
P02675	50006	2	-0.1872
P02675	50006	4	1.19969
P02675	50006	5	0.119542
P02675	50006	7	-0.10316
P02675	77121	1	-5.98845e-18
P02675	77121	2	-0.126504
P02675	77121	4	0.806159
P02675	77121	5	0.203275
P02675	77121	7	-1.73064
P02675	82858	1	1.47669e-17
P02675	82858	2	-0.375903
P02675	82858	4	-2.49015
P02675	82858	5	-0.434944
P02675	82858	7	0.520869
P02679	3612	1	2.01187e-18
P02679	3612	2	-0.524652
P02679	3612	4	0.647568
P02679	3612	5	-0.581033
P02679	3612	7	0.570374
P02679	42474	1	-5.50281e-18
P02679	42474	2	0.272368
P02679	42474	4	-0.700573
P02679	42474	5	0.965388
P02679	42474	7	-0.425335
P02679	105376	1	2.1962e-17
P02679	105376	2	-0.307015
P02679	105376	4	0.422642
P02679	105376	5	0.0249725
P02679	105376	7	0.15005
P02743	45745	1	1.40774e-18
P02743	45745	2	0.179124
P02743	45745	4	0.132053
P02743	45745	5	0.128653
P02743	45745	7	0.136491
P02743	45747	1	1.96633e-18
P02743	45747	2	-0.181791
P02743	45747	4	0.376462
P02743	45747	5	-0.036997
P02743	45747	7	0.0600016
P02745	79851	1	1.40777e-17
P02745	79851	2	-0.179891
P02745	79851	4	0.2116
P02745	79851	5	0.0421053
P02745	79851	7	0.344939
P02745	83639	1	-1.22911e-18
P02745	83639	2	-0.196505
P02745	83639	4	0.0881117
P02745	83639	5	-0.224118
P02745	83639	7	0.0893155
P02745	96840	1	1.99055e-18
P02745	96840	2	-0.179891
P02745	96840	4	0.2116
P02745	96840	5	0.0421053
P02745	96840	7	0.344939
P02746	34778	1	-1.74349e-18
P02746	34778	2	0.760621
P02746	34778	4	0.0247796
P02746	34778	5	0.123959
P02746	34778	7	0.102272
P02746	53546	1	1.83975e-18
P02746	53546	2	-0.0728349
P02746	53546	4	-0.114683
P02746	53546	5	-0.230025
P02746	53546	7	-0.135366
P02746	53547	1	-3.43551e-18
P02746	53547	2	-0.0205909
P02746	53547	4	-0.140647
P02746	53547	5	-0.236343
P02746	53547	7	-0.130691
P02747	28026	1	1.18337e-18
P02747	28026	2	0.296971
P02747	28026	4	-0.0522749
P02747	28026	5	-0.0944493
P02747	28026	7	-0.0826706
P02747	75805	1	2.39958e-18
P02747	75805	2	-0.206019
P02747	75805	4	0.849047
P02747	75805	5	0.441537
P02747	75805	7	0.57081
P02747	91606	1	7.78946e-18
P02747	91606	2	0.227651
P02747	91606	4	0.175172
P02747	91606	5	-0.420297
P02747	91606	7	-0.0600832
P02748	60162	1	-1.16214e-17
P02748	60162	2	0.292913
P02748	60162	4	0.548011
P02748	60162	5	-0.123314
P02748	60162	7	0.247272
P02748	82764	1	-1.0326e-18
P02748	82764	2	0.0856396
P02748	82764	4	0.0799309
P02748	82764	5	0.485377
P02748	82764	7	0.490274
P02748	102955	1	1.58294e-18
P02748	102955	2	0.245797
P02748	102955	4	0.266962
P02748	102955	5	-0.081183
P02748	102955	7	-0.00918882
P02749	2761	1	3.8963e-18
P02749	2761	2	0.151261
P02749	2761	4	0.378861
P02749	2761	5	0.326118
P02749	2761	7	-0.332877
P02749	7716	1	-8.37242e-18
P02749	7716	2	-0.0416387
P02749	7716	4	0.303857
P02749	7716	5	-0.0469829
P02749	7716	7	0.0980311
P02749	88139	1	-5.41856e-18
P02749	88139	2	0.486123
P02749	88139	4	-0.316477
P02749	88139	5	-1.40548
P02749	88139	7	-0.101973
P02750	14426	1	2.0928e-18
P02750	14426	2	0.170902
P02750	14426	4	0.28049
P02750	14426	5	-0.0114376
P02750	14426	7	-0.0267532
P02750	90535	1	4.29855e-18
P02750	90535	2	0.32365
P02750	90535	4	0.259306
P02750	90535	5	0.132335
P02750	90535	7	-0.00424153
P02750	94031	1	-6.0609e-18
P02750	94031	2	0.409465
P02750	94031	4	0.646791
P02750	94031	5	0.307606
P02750	94031	7	0.150799
P02751	29299	1	-9.74173e-19
P02751	29299	2	0.040774
P02751	29299	4	0.621207
P02751	29299	5	0.245422
P02751	29299	7	-0.215984
P02751	87500	1	-1.22514e-18
P02751	87500	2	-0.317947
P02751	87500	4	-0.272219
P02751	87500	5	-0.272027
P02751	87500	7	-0.324957
P02751	102821	1	-1.90733e-18
P02751	102821	2	-0.311933
P02751	102821	4	-0.0631756
P02751	102821	5	-0.0968384
P02751	102821	7	-0.297395
P02753	28880	1	-2.61435e-18
P02753	28880	2	-0.126517
P02753	28880	4	0.0358123
P02753	28880	5	0.349796
P02753	28880	7	0.0112332
P02753	106916	1	4.16174e-18
P02753	106916	2	0.051342
P02753	106916	4	0.0369311
P02753	106916	5	-0.117694
P02753	106916	7	0.172154
P02753	106917	1	-2.9606e-18
P02753	106917	2	-0.0285364
P02753	106917	4	-0.00514082
P02753	106917	5	-0.071957
P02753	106917	7	0.0427805
P02760	24463	1	-7.15481e-18
P02760	24463	2	0.105841
P02760	24463	4	0.237558
P02760	24463	5	0.0351781
P02760	24463	7	0.246378
P02760	25348	1	-1.50762e-18
P02760	25348	2	-0.0812354
P02760	25348	4	0.0482976
P02760	25348	5	-0.174936
P02760	25348	7	0.128391
P02760	93179	1	3.45436e-18
P02760	93179	2	-0.605634
P02760	93179	4	0.233965
P02760	93179	5	-0.582222
P02760	93179	7	-1.13503
P02763	23303	1	-5.59118e-18
P02763	23303	2	-0.198161
P02763	23303	4	0.200441
P02763	23303	5	-3.21481
P02763	23303	7	-1.98762
P02763	81012	1	-1.9287e-17
P02763	81012	2	0.260383
P02763	81012	4	0.480663
P02763	81012	5	0.522055
P02763	81012	7	0.395628
P02763	81013	1	3.34199e-17
P02763	81013	2	-0.251008
P02763	81013	4	0.189064
P02763	81013	5	1.29409
P02763	81013	7	0.303864
P02765	29113	1	-4.69539e-18
P02765	29113	2	-0.34906
P02765	29113	4	0.68286
P02765	29113	5	0.205682
P02765	29113	7	0.000605357
P02765	40212	1	1.10159e-17
P02765	40212	2	-0.0823634
P02765	40212	4	0.103266
P02765	40212	5	0.0727256
P02765	40212	7	0.167554
P02765	93670	1	2.83987e-18
P02765	93670	2	0.189952
P02765	93670	4	-0.138852
P02765	93670	5	0.0333679
P02765	93670	7	0.42758
P02766	140	1	1.34988e-18
P02766	140	2	-0.119101
P02766	140	4	0.473705
P02766	140	5	0.0780125
P02766	140	7	0.257438
P02766	79835	1	2.20899e-17
P02766	79835	2	0.012423
P02766	79835	4	0.162835
P02766	79835	5	0.872846
P02766	79835	7	0.451804
P02766	87489	1	5.4977e-19
P02766	87489	2	-0.0900611
P02766	87489	4	0.749424
P02766	87489	5	0.0835137
P02766	87489	7	0.0266119
P02768	72022	1	2.20169e-17
P02768	72022	2	0.33678
P02768	72022	4	-0.919779
P02768	72022	5	0.906378
P02768	72022	7	0.924359
P02768	95982	1	-2.7133e-18
P02768	95982	2	0.234584
P02768	95982	4	3.01907
P02768	95982	5	1.40996
P02768	95982	7	1.57487
P02768	105483	1	-7.93596e-18
P02768	105483	2	0.190934
P02768	105483	4	-4.01039
P02768	105483	5	-0.782526
P02768	105483	7	-1.15972
P02774	79340	1	9.59653e-18
P02774	79340	2	0.310314
P02774	79340	4	1.38696
P02774	79340	5	0.326723
P02774	79340	7	0.411657
P02774	89797	1	1.60152e-17
P02774	89797	2	-0.562567
P02774	89797	4	0.0646516
P02774	89797	5	-0.0467012
P02774	89797	7	0.477742
P02774	97966	1	7.36059e-18
P02774	97966	2	0.0888256
P02774	97966	4	0.210209
P02774	97966	5	-0.0145371
P02774	97966	7	0.310825
P02775	33394	1	-3.76103e-18
P02775	33394	2	-0.155248
P02775	33394	4	-0.0385054
P02775	33394	5	-0.0774308
P02775	33394	7	0.310028
P02775	36591	1	2.73501e-18
P02775	36591	2	-0.227714
P02775	36591	4	0.114922
P02775	36591	5	0.442404
P02775	36591	7	0.334402
P02775	67146	1	-5.57384e-18
P02775	67146	2	-0.223652
P02775	67146	4	-0.557567
P02775	67146	5	-0.120786
P02775	67146	7	0.233687
P02776	2898	1	7.71109e-18
P02776	2898	2	-0.450385
P02776	2898	4	0.162503
P02776	2898	5	-0.146015
P02776	2898	7	0.379149
P02776	38819	1	3.15869e-18
P02776	38819	2	-0.895927
P02776	38819	4	-0.233042
P02776	38819	5	-0.320946
P02776	38819	7	0.0521934
P02786	85927	1	7.2362e-18
P02786	85927	2	0.433527
P02786	85927	4	0.0284123
P02786	85927	5	-0.010023
P02786	85927	7	0.0624794
P02787	20327	1	-1.91646e-17
P02787	20327	2	0.115772
P02787	20327	4	0.0337494
P02787	20327	5	-1.95157
P02787	20327	7	-1.67016
P02787	36061	1	-1.18115e-17
P02787	36061	2	1.78786
P02787	36061	4	0.220908
P02787	36061	5	0.0439939
P02787	36061	7	0.97005
P02787	105224	1	9.38634e-18
P02787	105224	2	-0.267038
P02787	105224	4	-1.03029
P02787	105224	5	-0.307952
P02787	105224	7	-1.23225
P02790	17307	1	7.35598e-18
P02790	17307	2	1.65734
P02790	17307	4	-0.402015
P02790	17307	5	-1.46
P02790	17307	7	1.16835
P02790	57132	1	-1.34531e-17
P02790	57132	2	0.882841
P02790	57132	4	-0.684708
P02790	57132	5	-2.05946
P02790	57132	7	-0.131268
P02790	66514	1	4.59206e-19
P02790	66514	2	0.295933
P02790	66514	4	0.703405
P02790	66514	5	0.0251662
P02790	66514	7	-0.0393952
P03951	16330	1	-3.17207e-18
P03951	16330	2	-0.326247
P03951	16330	4	0.0657317
P03951	16330	5	0.218024
P03951	16330	7	-0.152215
P03951	63191	1	1.12838e-18
P03951	63191	2	-0.141387
P03951	63191	4	-0.176045
P03951	63191	5	0.0817349
P03951	63191	7	0.0893911
P03951	92511	1	9.90596e-19
P03951	92511	2	0.210654
P03951	92511	4	0.234484
P03951	92511	5	0.0425822
P03951	92511	7	-0.026164
P03952	60078	1	8.2564e-18
P03952	60078	2	0.133167
P03952	60078	4	0.09834
P03952	60078	5	0.0511338
P03952	60078	7	0.348228
P03952	98588	1	-1.83436e-18
P03952	98588	2	-0.0643651
P03952	98588	4	0.0272295
P03952	98588	5	-0.0543416
P03952	98588	7	0.0615234
P03952	106288	1	-1.28697e-18
P03952	106288	2	-0.0547889
P03952	106288	4	0.0514105
P03952	106288	5	-0.0220248
P03952	106288	7	0.25367
P04003	28761	1	-5.36981e-19
P04003	28761	2	0.261977
P04003	28761	4	-0.0036664
P04003	28761	5	-0.175825
P04003	28761	7	0.855669
P04003	93757	1	-2.7088e-18
P04003	93757	2	-0.0156722
P04003	93757	4	0.116415
P04003	93757	5	-0.101477
P04003	93757	7	0.15356
P04003	106399	1	-3.25429e-19
P04003	106399	2	-0.0849386
P04003	106399	4	0.0562917
P04003	106399	5	-0.145119
P04003	106399	7	0.0189773
P04004	17178	1	-8.92433e-18
P04004	17178	2	0.0281091
P04004	17178	4	0.193103
P04004	17178	5	-0.0359685
P04004	17178	7	0.215309
P04004	17185	1	3.06696e-18
P04004	17185	2	0.0197426
P04004	17185	4	0.189085
P04004	17185	5	-0.0363509
P04004	17185	7	0.220006
P04004	79471	1	-3.48892e-18
P04004	79471	2	0.0404649
P04004	79471	4	0.34028
P04004	79471	5	-0.0158484
P04004	79471	7	0.33031
P04070	16415	1	8.91035e-18
P04070	16415	2	-0.0660901
P04070	16415	4	-0.00247792
P04070	16415	5	0.514185
P04070	16415	7	0.184972
P04070	54239	1	-4.6446e-18
P04070	54239	2	-0.358747
P04070	54239	4	-0.0666178
P04070	54239	5	0.150442
P04070	54239	7	-0.0897084
P04070	89293	1	2.55833e-18
P04070	89293	2	-0.02076
P04070	89293	4	-0.0379
P04070	89293	5	-0.230074
P04070	89293	7	0.0710525
P04114	14360	1	3.68565e-18
P04114	14360	2	-0.0803082
P04114	14360	4	1.60528
P04114	14360	5	0.18066
P04114	14360	7	0.413084
P04114	33117	1	-1.03309e-18
P04114	33117	2	-0.1911
P04114	33117	4	-1.17884
P04114	33117	5	-0.294375
P04114	33117	7	-0.0790862
P04114	89024	1	3.07078e-18
P04114	89024	2	-0.322818
P04114	89024	4	-0.208937
P04114	89024	5	-0.0615447
P04114	89024	7	0.0693769
P04180	85928	1	-1.04162e-18
P04180	85928	2	-0.100701
P04180	85928	4	-0.092457
P04180	85928	5	-0.0733748
P04180	85928	7	0.0776644
P04180	93876	1	2.58055e-17
P04180	93876	2	0.20733
P04180	93876	4	0.111217
P04180	93876	5	-0.0951929
P04180	93876	7	-0.0416399
P04180	93960	1	3.68924e-18
P04180	93960	2	-0.0114229
P04180	93960	4	-0.0307262
P04180	93960	5	0.116704
P04180	93960	7	0.100247
P04196	1240	1	-4.50279e-18
P04196	1240	2	-0.0786391
P04196	1240	4	0.00860007
P04196	1240	5	-0.648427
P04196	1240	7	-0.0798757
P04196	13202	1	1.35189e-17
P04196	13202	2	0.0935522
P04196	13202	4	0.148339
P04196	13202	5	0.0245458
P04196	13202	7	0.239852
P04196	32223	1	1.70574e-17
P04196	32223	2	-0.305114
P04196	32223	4	-0.0943656
P04196	32223	5	-0.320519
P04196	32223	7	0.262836
P04211	28874	1	2.08271e-19
P04211	28874	2	-0.166646
P04211	28874	4	-0.178247
P04211	28874	5	0.265064
P04211	28874	7	0.125315
P04217	7721	1	-3.31814e-18
P04217	7721	2	0.211434
P04217	7721	4	0.214949
P04217	7721	5	0.0883706
P04217	7721	7	0.0774493
P04217	53659	1	1.09794e-17
P04217	53659	2	0.126733
P04217	53659	4	0.179388
P04217	53659	5	-0.138543
P04217	53659	7	0.191396
P04217	56476	1	-1.23606e-17
P04217	56476	2	0.252488
P04217	56476	4	0.0604302
P04217	56476	5	-0.126012
P04217	56476	7	0.255141
P04275	17921	1	1.65916e-17
P04275	17921	2	0.0209185
P04275	17921	4	-0.0369894
P04275	17921	5	-0.368396
P04275	17921	7	0.00126658
P04275	43058	1	-3.49133e-18
P04275	43058	2	-0.113535
P04275	43058	4	-0.318801
P04275	43058	5	-0.501326
P04275	43058	7	-0.640553
P04275	78235	1	-1.10898e-17
P04275	78235	2	-0.457865
P04275	78235	4	0.0686399
P04275	78235	5	-0.611623
P04275	78235	7	-1.29543
P04278	40811	1	-1.32201e-18
P04278	40811	2	-0.284715
P04278	40811	4	-0.0858292
P04278	40811	5	-0.134288
P04278	40811	7	-0.0978086
P04278	93708	1	3.1225e-18
P04278	93708	2	-0.179246
P04278	93708	4	0.204258
P04278	93708	5	-0.213448
P04278	93708	7	0.0558317
P04433	20893	1	-1.91216e-17
P04433	20893	2	-0.142332
P04433	20893	4	-0.142516
P04433	20893	5	0.145286
P04433	20893	7	0.282394
P04433	56782	1	-2.60304e-19
P04433	56782	2	-0.412272
P04433	56782	4	1.47259
P04433	56782	5	0.348521
P04433	56782	7	0.125223
P04433	56784	1	-6.0213e-18
P04433	56784	2	-0.261272
P04433	56784	4	-0.292021
P04433	56784	5	-0.0822731
P04433	56784	7	0.380282
P05090	67082	1	-7.49395e-18
P05090	67082	2	-0.171286
P05090	67082	4	-0.297277
P05090	67082	5	0.0107249
P05090	67082	7	0.104816
P05090	98362	1	-4.32723e-19
P05090	98362	2	-0.355796
P05090	98362	4	-0.182514
P05090	98362	5	-0.0677844
P05090	98362	7	0.412281
P05090	103377	1	8.16856e-18
P05090	103377	2	-0.278848
P05090	103377	4	-0.0697258
P05090	103377	5	0.55259
P05090	103377	7	0.664936
P05154	12683	1	-2.78433e-18
P05154	12683	2	-0.285971
P05154	12683	4	-0.0768236
P05154	12683	5	0.0167691
P05154	12683	7	0.345664
P05155	56338	1	-5.28389e-18
P05155	56338	2	0.108065
P05155	56338	4	0.100383
P05155	56338	5	-0.37257
P05155	56338	7	0.0592233
P05155	91245	1	-2.64393e-17
P05155	91245	2	-0.0171372
P05155	91245	4	0.531444
P05155	91245	5	-0.00215728
P05155	91245	7	0.365101
P05155	91554	1	4.82086e-18
P05155	91554	2	0.287573
P05155	91554	4	0.395102
P05155	91554	5	-0.304013
P05155	91554	7	0.278739
P05156	6365	1	-4.78443e-19
P05156	6365	2	0.15053
P05156	6365	4	0.294711
P05156	6365	5	-0.132207
P05156	6365	7	0.0287362
P05156	81783	1	4.36219e-18
P05156	81783	2	-0.118484
P05156	81783	4	-0.0301226
P05156	81783	5	-0.0317474
P05156	81783	7	0.117766
P05156	96245	1	-2.08603e-18
P05156	96245	2	0.215446
P05156	96245	4	0.290242
P05156	96245	5	-0.161019
P05156	96245	7	0.208221
P05160	34481	1	4.33512e-18
P05160	34481	2	-0.0030814
P05160	34481	4	-0.0985488
P05160	34481	5	0.0819455
P05160	34481	7	-0.64315
P05160	75688	1	-2.38168e-18
P05160	75688	2	-0.0917511
P05160	75688	4	-0.00879028
P05160	75688	5	0.289121
P05160	75688	7	-0.052824
P05160	92936	1	-5.41084e-18
P05160	92936	2	0.0148233
P05160	92936	4	-0.0974265
P05160	92936	5	0.124336
P05160	92936	7	-0.413241
P05452	32616	1	-1.74235e-17
P05452	32616	2	-0.155752
P05452	32616	4	0.110412
P05452	32616	5	0.310603
P05452	32616	7	0.0561619
P05452	52806	1	-1.86689e-18
P05452	52806	2	-0.127218
P05452	52806	4	-0.0705426
P05452	52806	5	-0.333495
P05452	52806	7	-0.126817
P05452	56825	1	6.56439e-18
P05452	56825	2	-0.097726
P05452	56825	4	-0.144171
P05452	56825	5	-0.364129
P05452	56825	7	0.101782
P05543	20141	1	-1.53295e-18
P05543	20141	2	0.00939245
P05543	20141	4	-0.0891907
P05543	20141	5	0.0464108
P05543	20141	7	-0.017185
P05543	20158	1	-8.585e-19
P05543	20158	2	0.00179453
P05543	20158	4	-0.0613591
P05543	20158	5	-0.0224083
P05543	20158	7	-0.106439
P05543	37472	1	-1.62009e-18
P05543	37472	2	0.026808
P05543	37472	4	0.126086
P05543	37472	5	-0.0735876
P05543	37472	7	0.0317063
P05546	73239	1	-1.37401e-17
P05546	73239	2	0.194867
P05546	73239	4	0.15184
P05546	73239	5	-0.192805
P05546	73239	7	-0.110036
P05546	86961	1	9.71963e-19
P05546	86961	2	0.0106574
P05546	86961	4	0.17806
P05546	86961	5	-0.106647
P05546	86961	7	-0.00251536
P05546	90577	1	-6.52903e-18
P05546	90577	2	0.0750589
P05546	90577	4	0.369226
P05546	90577	5	0.0174308
P05546	90577	7	0.268372
P06276	41901	1	-7.19064e-18
P06276	41901	2	-0.0208115
P06276	41901	4	0.0724533
P06276	41901	5	0.00124451
P06276	41901	7	-0.00172935
P06276	66941	1	-5.6973e-18
P06276	66941	2	-0.254505
P06276	66941	4	0.0362639
P06276	66941	5	0.0481152
P06276	66941	7	0.0394029
P06276	105441	1	-7.0041e-19
P06276	105441	2	-0.0335824
P06276	105441	4	-0.0660961
P06276	105441	5	-0.027646
P06276	105441	7	0.0264148
P06310	16084	1	1.47601e-18
P06310	16084	2	-0.0897489
P06310	16084	4	-0.046052
P06310	16084	5	-0.0558866
P06310	16084	7	-0.254104
P06310	84061	1	2.76032e-17
P06310	84061	2	-0.560365
P06310	84061	4	0.0212022
P06310	84061	5	-0.467795
P06310	84061	7	-0.204255
P06396	61988	1	-2.89487e-18
P06396	61988	2	0.021867
P06396	61988	4	-0.366406
P06396	61988	5	-0.0453753
P06396	61988	7	0.0611627
P06396	75870	1	2.53777e-18
P06396	75870	2	-0.0764209
P06396	75870	4	-0.0352911
P06396	75870	5	-0.316135
P06396	75870	7	0.0365313
P06396	104845	1	2.16556e-18
P06396	104845	2	-0.0190753
P06396	104845	4	0.0185368
P06396	104845	5	0.0361962
P06396	104845	7	0.189981
P06681	8050	1	-3.56884e-18
P06681	8050	2	0.0861703
P06681	8050	4	0.294376
P06681	8050	5	-0.193863
P06681	8050	7	0.0575886
P06681	85938	1	-1.04947e-18
P06681	85938	2	0.19096
P06681	85938	4	0.406433
P06681	85938	5	0.133488
P06681	85938	7	0.285999
P06681	98309	1	2.31555e-18
P06681	98309	2	0.0460703
P06681	98309	4	0.108591
P06681	98309	5	-0.138933
P06681	98309	7	0.0480922
P06727	51735	1	-2.96585e-18
P06727	51735	2	-0.191558
P06727	51735	4	0.0987441
P06727	51735	5	0.0733147
P06727	51735	7	0.226411
P06727	53530	1	2.14437e-18
P06727	53530	2	-0.0403022
P06727	53530	4	0.484582
P06727	53530	5	0.137094
P06727	53530	7	0.375048
P06727	83332	1	-1.03519e-17
P06727	83332	2	-0.206134
P06727	83332	4	0.836317
P06727	83332	5	0.380958
P06727	83332	7	0.33689
P07225	50677	1	3.32012e-18
P07225	50677	2	0.125054
P07225	50677	4	0.283355
P07225	50677	5	0.0164548
P07225	50677	7	0.29627
P07225	81795	1	-4.88902e-18
P07225	81795	2	0.171785
P07225	81795	4	0.427154
P07225	81795	5	-0.0646301
P07225	81795	7	0.342159
P07225	101993	1	6.14244e-18
P07225	101993	2	0.0737941
P07225	101993	4	0.147431
P07225	101993	5	0.11642
P07225	101993	7	0.282541
P07357	3366	1	-1.51306e-18
P07357	3366	2	-0.173012
P07357	3366	4	0.0796487
P07357	3366	5	0.0531447
P07357	3366	7	0.0384349
P07357	63316	1	2.17335e-17
P07357	63316	2	0.415305
P07357	63316	4	0.0927494
P07357	63316	5	0.0713428
P07357	63316	7	0.423863
P07357	63611	1	-4.31016e-18
P07357	63611	2	0.189772
P07357	63611	4	0.130131
P07357	63611	5	-0.0546647
P07357	63611	7	0.0671202
P07358	9280	1	-1.28029e-18
P07358	9280	2	0.223275
P07358	9280	4	-0.0466039
P07358	9280	5	0.0762683
P07358	9280	7	0.29416
P07358	69538	1	-8.10911e-18
P07358	69538	2	0.123047
P07358	69538	4	-0.0428983
P07358	69538	5	0.208535
P07358	69538	7	0.263231
P07358	80838	1	-4.44935e-18
P07358	80838	2	0.217941
P07358	80838	4	0.236734
P07358	80838	5	0.0980597
P07358	80838	7	0.091614
P07359	33850	1	2.05932e-18
P07359	33850	2	-0.0184822
P07359	33850	4	-0.201308
P07359	33850	5	0.15183
P07359	33850	7	0.0586132
P07360	7110	1	-5.74214e-18
P07360	7110	2	0.0249529
P07360	7110	4	0.0520086
P07360	7110	5	-0.144093
P07360	7110	7	-0.0458342
P07360	78618	1	1.10812e-17
P07360	78618	2	-0.0237635
P07360	78618	4	0.384138
P07360	78618	5	0.149513
P07360	78618	7	0.198845
P07360	84060	1	6.53475e-18
P07360	84060	2	0.113772
P07360	84060	4	0.186692
P07360	84060	5	-0.171193
P07360	84060	7	0.241797
P08185	64369	1	3.42243e-18
P08185	64369	2	-0.119298
P08185	64369	4	-0.154056
P08185	64369	5	-0.0149038
P08185	64369	7	0.000918568
P08185	64421	1	8.93256e-18
P08185	64421	2	-0.149259
P08185	64421	4	0.0519794
P08185	64421	5	-0.0919531
P08185	64421	7	0.301353
P08185	103105	1	2.26647e-19
P08185	103105	2	-0.0515886
P08185	103105	4	0.00485044
P08185	103105	5	-0.239559
P08185	103105	7	0.216233
P08493	65730	1	3.03195e-18
P08493	65730	2	-0.122828
P08493	65730	4	0.58106
P08493	65730	5	0.562863
P08493	65730	7	0.104239
P08519	36031	1	8.47061e-18
P08519	36031	2	0.356893
P08519	36031	4	-0.344552
P08519	36031	5	0.61383
P08519	36031	7	0.134597
P08519	36859	1	-1.38026e-17
P08519	36859	2	0.0884905
P08519	36859	4	0.0345841
P08519	36859	5	0.437032
P08519	36859	7	0.254398
P08519	53963	1	7.0771e-18
P08519	53963	2	0.536628
P08519	53963	4	-0.126134
P08519	53963	5	0.185022
P08519	53963	7	0.134458
P08571	2346	1	7.85825e-19
P08571	2346	2	0.279747
P08571	2346	4	0.0926007
P08571	2346	5	0.0181366
P08571	2346	7	0.27734
P08571	60937	1	-5.70332e-18
P08571	60937	2	0.2808
P08571	60937	4	0.0210964
P08571	60937	5	0.121168
P08571	60937	7	0.12443
P08603	66655	1	1.08324e-17
P08603	66655	2	0.435979
P08603	66655	4	-1.29842
P08603	66655	5	-0.161481
P08603	66655	7	0.598945
P08603	80458	1	-2.82721e-19
P08603	80458	2	0.27696
P08603	80458	4	-0.317911
P08603	80458	5	0.215847
P08603	80458	7	-0.0363195
P08603	86068	1	2.17644e-17
P08603	86068	2	-0.238328
P08603	86068	4	-2.50821
P08603	86068	5	-0.234937
P08603	86068	7	-0.571373
P08697	65446	1	-1.14355e-17
P08697	65446	2	0.411788
P08697	65446	4	0.359596
P08697	65446	5	-0.222904
P08697	65446	7	0.180918
P08697	68604	1	7.0253e-18
P08697	68604	2	0.30663
P08697	68604	4	0.582994
P08697	68604	5	0.287682
P08697	68604	7	0.334687
P08697	68605	1	1.16116e-17
P08697	68605	2	0.0781872
P08697	68605	4	0.4545
P08697	68605	5	0.214069
P08697	68605	7	0.00697572
P09172	35512	1	-7.06488e-19
P09172	35512	2	-0.00691095
P09172	35512	4	0.0872101
P09172	35512	5	-0.0120248
P09172	35512	7	0.0363211
P09871	56545	1	-2.21414e-18
P09871	56545	2	0.0153858
P09871	56545	4	0.420081
P09871	56545	5	0.0384999
P09871	56545	7	0.34153
P09871	91490	1	1.31117e-17
P09871	91490	2	0.25814
P09871	91490	4	0.117563
P09871	91490	5	-0.036781
P09871	91490	7	0.277124
P09871	91491	1	-6.66782e-18
P09871	91491	2	0.211103
P09871	91491	4	0.226441
P09871	91491	5	0.0132325
P09871	91491	7	0.307808
P0C0L4	16293	1	-5.88204e-18
P0C0L4	16293	2	0.535269
P0C0L4	16293	4	0.668289
P0C0L4	16293	5	0.0816535
P0C0L4	16293	7	-0.249714
P0C0L5	58993	1	3.73453e-18
P0C0L5	58993	2	0.0768997
P0C0L5	58993	4	0.257439
P0C0L5	58993	5	0.0078701
P0C0L5	58993	7	-0.104848
P0C0L5	58995	1	4.47779e-18
P0C0L5	58995	2	0.15497
P0C0L5	58995	4	0.133134
P0C0L5	58995	5	0.0700021
P0C0L5	58995	7	-0.0846162
P0C0L5	59000	1	-6.81473e-19
P0C0L5	59000	2	0.147909
P0C0L5	59000	4	0.225373
P0C0L5	59000	5	0.0496905
P0C0L5	59000	7	-0.134577
P0DJI8	26544	1	4.95875e-18
P0DJI8	26544	2	1.71184
P0DJI8	26544	4	0.226216
P0DJI8	26544	5	-0.259262
P0DJI8	26544	7	-0.545496
P0DJI8	77622	1	-2.97117e-17
P0DJI8	77622	2	0.1929
P0DJI8	77622	4	-0.256724
P0DJI8	77622	5	-0.153805
P0DJI8	77622	7	0.350658
P0DJI8	82178	1	-1.06397e-17
P0DJI8	82178	2	1.76179
P0DJI8	82178	4	1.17961
P0DJI8	82178	5	-0.0240372
P0DJI8	82178	7	0.403453
P10643	860	1	-6.67804e-18
P10643	860	2	-0.224091
P10643	860	4	0.119036
P10643	860	5	0.0926205
P10643	860	7	0.102445
P10643	60797	1	-4.13422e-18
P10643	60797	2	-0.09434
P10643	60797	4	0.148305
P10643	60797	5	-0.232541
P10643	60797	7	0.32236
P10643	98021	1	-3.21497e-18
P10643	98021	2	0.00924751
P10643	98021	4	-0.27061
P10643	98021	5	0.0237519
P10643	98021	7	-0.0766652
P10909	7156	1	-4.01626e-19
P10909	7156	2	0.25134
P10909	7156	4	0.102146
P10909	7156	5	-0.608015
P10909	7156	7	0.150253
P10909	53832	1	-2.4179e-18
P10909	53832	2	-0.189054
P10909	53832	4	-2.05018
P10909	53832	5	-0.081917
P10909	53832	7	0.118282
P10909	90851	1	-1.95001e-18
P10909	90851	2	0.00710185
P10909	90851	4	-0.187274
P10909	90851	5	-0.0930619
P10909	90851	7	0.30706
P10909 isoform 2	15683	1	5.95876e-18
P10909 isoform 2	15683	2	0.0271831
P10909 isoform 2	15683	4	0.220067
P10909 isoform 2	15683	5	0.129326
P10909 isoform 2	15683	7	0.180253
P10909 isoform 2	20722	1	-1.75707e-18
P10909 isoform 2	20722	2	-0.217884
P10909 isoform 2	20722	4	0.0914577
P10909 isoform 2	20722	5	-0.11664
P10909 isoform 2	20722	7	0.0475682
P10909 isoform 2	90849	1	-1.77236e-18
P10909 isoform 2	90849	2	0.00821832
P10909 isoform 2	90849	4	-0.182153
P10909 isoform 2	90849	5	-0.0557948
P10909 isoform 2	90849	7	0.28453
P11597	5344	1	-1.06856e-18
P11597	5344	2	-0.0183721
P11597	5344	4	-0.31174
P11597	5344	5	0.118916
P11597	5344	7	0.165465
P12109	40828	1	4.08314e-18
P12109	40828	2	0.0133625
P12109	40828	4	-0.32124
P12109	40828	5	-0.237459
P12109	40828	7	0.417882
P12259	24920	1	-3.19124e-18
P12259	24920	2	-0.0954952
P12259	24920	4	-0.24086
P12259	24920	5	-0.0146952
P12259	24920	7	-0.0737189
P12259	66439	1	-1.1289e-18
P12259	66439	2	-0.0125054
P12259	66439	4	-0.0443855
P12259	66439	5	-0.0764331
P12259	66439	7	0.135056
P12259	73686	1	-2.17958e-18
P12259	73686	2	-0.116416
P12259	73686	4	-0.147925
P12259	73686	5	-0.0371945
P12259	73686	7	-0.0405527
P13671	14280	1	4.27327e-18
P13671	14280	2	0.187782
P13671	14280	4	-0.00402194
P13671	14280	5	-0.183792
P13671	14280	7	-0.0540412
P13671	42171	1	3.07567e-19
P13671	42171	2	-0.075552
P13671	42171	4	0.00419932
P13671	42171	5	0.00141732
P13671	42171	7	-0.0652781
P13671	74236	1	6.59493e-18
P13671	74236	2	0.295885
P13671	74236	4	-0.00136044
P13671	74236	5	0.049468
P13671	74236	7	0.314673
P14151	87552	1	2.88811e-18
P14151	87552	2	0.189954
P14151	87552	4	-0.169884
P14151	87552	5	-0.0918106
P14151	87552	7	0.511495
P15169	45812	1	5.71531e-18
P15169	45812	2	-0.0064423
P15169	45812	4	-0.111898
P15169	45812	5	-0.33585
P15169	45812	7	0.0460452
P15169	82932	1	5.82056e-18
P15169	82932	2	-0.183921
P15169	82932	4	0.35053
P15169	82932	5	0.330484
P15169	82932	7	0.244182
P15169	99811	1	2.34396e-18
P15169	99811	2	-0.136634
P15169	99811	4	0.114756
P15169	99811	5	0.017674
P15169	99811	7	0.0654959
P17936	4042	1	0
P17936	4042	2	0.221321
P17936	4042	4	-0.0788216
P17936	4042	5	0.0487169
P17936	4042	7	0.0685801
P17936	27681	1	2.20019e-18
P17936	27681	2	0.00713124
P17936	27681	4	0.0418392
P17936	27681	5	-0.101265
P17936	27681	7	0.432573
P17936	30411	1	-1.86755e-19
P17936	30411	2	-0.251096
P17936	30411	4	0.305729
P17936	30411	5	0.317596
P17936	30411	7	0.012818
P18428	7288	1	5.00005e-19
P18428	7288	2	0.542892
P18428	7288	4	0.195435
P18428	7288	5	-0.0420901
P18428	7288	7	-0.147285
P18428	45402	1	7.27643e-19
P18428	45402	2	0.47485
P18428	45402	4	0.377928
P18428	45402	5	0.0406283
P18428	45402	7	-0.0952399
P18428	51339	1	3.49118e-19
P18428	51339	2	0.647777
P18428	51339	4	0.069743
P18428	51339	5	0.0146679
P18428	51339	7	0.252015
P19652	81002	1	-8.94693e-18
P19652	81002	2	-0.105011
P19652	81002	4	-0.331559
P19652	81002	5	1.10529
P19652	81002	7	0.752602
P19652	81003	1	1.61342e-18
P19652	81003	2	0.123433
P19652	81003	4	0.464732
P19652	81003	5	0.595494
P19652	81003	7	0.460405
P19652	90885	1	-4.68375e-18
P19652	90885	2	0.945469
P19652	90885	4	-0.0578176
P19652	90885	5	-0.33277
P19652	90885	7	-0.0915737
P19823	3301	1	8.81869e-18
P19823	3301	2	-0.221361
P19823	3301	4	-0.484904
P19823	3301	5	-0.268443
P19823	3301	7	0.287754
P19823	85758	1	1.6319e-18
P19823	85758	2	0.179942
P19823	85758	4	-0.235162
P19823	85758	5	-0.85449
P19823	85758	7	-0.091438
P19823	89027	1	-2.07672e-18
P19823	89027	2	-0.0224007
P19823	89027	4	-0.11675
P19823	89027	5	-0.338578
P19823	89027	7	0.0804562
P19827	34473	1	-2.2265e-19
P19827	34473	2	-0.232932
P19827	34473	4	0.241091
P19827	34473	5	-0.361025
P19827	34473	7	-0.859385
P19827	52272	1	1.32612e-17
P19827	52272	2	-0.0157944
P19827	52272	4	0.0290103
P19827	52272	5	0.218324
P19827	52272	7	0.106496
P19827	64776	1	7.60233e-18
P19827	64776	2	0.287509
P19827	64776	4	0.601296
P19827	64776	5	0.302524
P19827	64776	7	0.156512
P19971	5788	1	1.78387e-17
P19971	5788	2	-0.37688
P19971	5788	4	-0.0599697
P19971	5788	5	-0.0615154
P19971	5788	7	-0.279083
P20742	75838	1	9.91311e-19
P20742	75838	2	-0.0644298
P20742	75838	4	0.66938
P20742	75838	5	0.127067
P20742	75838	7	0.193593
P20742	90860	1	3.22605e-18
P20742	90860	2	0.0560655
P20742	90860	4	-0.0777977
P20742	90860	5	0.367131
P20742	90860	7	-0.0690804
P20851	4549	1	8.5254e-19
P20851	4549	2	0.0235874
P20851	4549	4	-0.0142003
P20851	4549	5	0.198889
P20851	4549	7	0.021863
P20851	23946	1	-1.64147e-18
P20851	23946	2	0.0361092
P20851	23946	4	0.139427
P20851	23946	5	-0.0285923
P20851	23946	7	0.102838
P20851	55539	1	-1.96949e-18
P20851	55539	2	-0.260554
P20851	55539	4	-0.0251853
P20851	55539	5	0.20168
P20851	55539	7	-0.0784501
P22352	27808	1	5.11889e-18
P22352	27808	2	-0.0220632
P22352	27808	4	0.0932705
P22352	27808	5	-0.0809479
P22352	27808	7	0.0594654
P22352	73014	1	-2.81874e-18
P22352	73014	2	-0.0185894
P22352	73014	4	-0.0711376
P22352	73014	5	-0.0422335
P22352	73014	7	0.0517984
P22352	106837	1	-1.32396e-18
P22352	106837	2	-0.148331
P22352	106837	4	0.172752
P22352	106837	5	-0.19968
P22352	106837	7	0.086038
P22792	35687	1	-7.18372e-18
P22792	35687	2	0.021507
P22792	35687	4	0.055705
P22792	35687	5	0.120032
P22792	35687	7	0.0691915
P22792	60120	1	1.05782e-17
P22792	60120	2	0.0363595
P22792	60120	4	0.0478393
P22792	60120	5	-0.0354658
P22792	60120	7	0.0622693
P22792	101317	1	-1.43647e-19
P22792	101317	2	0.461291
P22792	101317	4	0.0691605
P22792	101317	5	-0.0121119
P22792	101317	7	0.161668
P22891	34049	1	-1.84053e-18
P22891	34049	2	0.173569
P22891	34049	4	0.137993
P22891	34049	5	0.1987
P22891	34049	7	0.183496
P23083	16578	1	-4.13614e-18
P23083	16578	2	0.0594028
P23083	16578	4	-0.0500944
P23083	16578	5	0.524314
P23083	16578	7	0.201249
P23142	3655	1	4.12599e-18
P23142	3655	2	-0.0417328
P23142	3655	4	-0.0688131
P23142	3655	5	-0.208641
P23142	3655	7	-0.0930536
P23142	11746	1	6.63652e-19
P23142	11746	2	-0.166883
P23142	11746	4	-0.0719179
P23142	11746	5	0.127491
P23142	11746	7	0.130065
P23142	89724	1	1.24247e-18
P23142	89724	2	0.0137516
P23142	89724	4	-0.161072
P23142	89724	5	-0.192792
P23142	89724	7	-0.0754395
P23142 isoform 4	39193	1	-5.16168e-19
P23142 isoform 4	39193	2	-0.212927
P23142 isoform 4	39193	4	-0.169494
P23142 isoform 4	39193	5	-0.101729
P23142 isoform 4	39193	7	-0.282733
P23142 isoform 4	45566	1	-8.74165e-18
P23142 isoform 4	45566	2	0.13611
P23142 isoform 4	45566	4	0.296647
P23142 isoform 4	45566	5	0.446594
P23142 isoform 4	45566	7	0.469567
P25311	2633	1	-4.76156e-18
P25311	2633	2	-0.133768
P25311	2633	4	-1.23216
P25311	2633	5	0.316708
P25311	2633	7	-0.0181545
P25311	74054	1	3.91423e-18
P25311	74054	2	0.0776321
P25311	74054	4	0.35655
P25311	74054	5	0.514334
P25311	74054	7	0.444083
P25311	85456	1	2.17429e-18
P25311	85456	2	-0.243814
P25311	85456	4	0.324054
P25311	85456	5	-0.0031263
P25311	85456	7	0.109583
P25705	55427	1	1.66105e-18
P25705	55427	2	-0.071374
P25705	55427	4	0.0360228
P25705	55427	5	0.0900093
[truncated: 616 more rows]

[truncated: 1 more sheets: Figure5d_aligned]
